# Supplementary material for: Biogas production from food waste via co-digestion and digestion- effects on performance and microbial ecology
Source: Sci Rep. 2017 Dec 15;7:17664. doi: 10.1038/s41598-017-15784-w (PMC5732306; doi:10.1038/s41598-017-15784-w)
Supplement: Supplementary file 2 — Table S1 [file 41598_2017_15784_MOESM2_ESM.xlsx]

## Sheet: OTU table
Supplementary Table S1: A comprehensive OTU table (OTUs > 0.005% of the total sequenses) presenting the microbial communities in digesters fed only food waste (FW) and in the co-digesters fed food waste and cow manure (FW+CM). The microbiome in cow manure (CM) was additionally analysed. The OTUs are classified at genus level or highest possible ranked taxonomic level. Not assigned taxonomy is not…
						Mesophilic (37°C)				Thermophilic (55°C)
Taxonomic rank						MDi (FW)		McoDi (FW + CM)		TDi (FW)		TcoDi (FW + CM)		CM
Phylum	Class	Order	Family	Genus	OTU ID	Initial	Final	Initial	Final	Initial	Final	Initial	Final
Acidobacteria	BPC102	MVS-40	n.a.	n.a.	OTU438	2	1	17	10	0	0	0	0	0
Actinobacteria	Actinobacteria	Actinomycetales	Actinomycetaceae	n.a.	OTU417	0	0	2	0	0	0	4	2	70
Actinobacteria	Actinobacteria	Actinomycetales	Actinomycetaceae	Actinomyces	OTU119364	33	1	20	0	0	0	0	0	0
Actinobacteria	Actinobacteria	Actinomycetales	Actinomycetaceae	Actinomyces	OTU303	36	5	1	0	0	0	0	0	1
Actinobacteria	Actinobacteria	Actinomycetales	Actinomycetaceae	Actinomyces	OTU226	29	10	36	8	0	0	0	0	0
Actinobacteria	Actinobacteria	Actinomycetales	Actinomycetaceae	Actinomyces	OTU1939	24	3	22	6	0	0	0	0	0
Actinobacteria	Actinobacteria	Actinomycetales	Actinomycetaceae	Actinomyces	OTU236	52	12	49	17	0	0	0	0	0
Actinobacteria	Actinobacteria	Actinomycetales	Actinomycetaceae	Actinomyces	OTU648	4	0	3	3	0	0	0	0	0
Actinobacteria	Actinobacteria	Actinomycetales	Actinomycetaceae	Actinomyces	OTU1365	13	3	15	6	0	0	0	0	0
Actinobacteria	Actinobacteria	Actinomycetales	Actinomycetaceae	Actinomyces	OTU10	782	138	750	185	0	0	2	0	0
Actinobacteria	Actinobacteria	Actinomycetales	Actinomycetaceae	Actinomyces	OTU62418	0	0	0	0	0	0	0	0	0
Actinobacteria	Actinobacteria	Actinomycetales	Actinomycetaceae	Actinomyces	OTU3026	9	2	11	2	0	0	0	0	0
Actinobacteria	Actinobacteria	Actinomycetales	Actinomycetaceae	Actinomyces	OTU480	8	0	3	4	0	0	0	0	0
Actinobacteria	Actinobacteria	Actinomycetales	Actinomycetaceae	Actinomyces	OTU380	15	6	17	3	0	0	0	0	0
Actinobacteria	Actinobacteria	Actinomycetales	Actinomycetaceae	Actinomyces	OTU646	35	12	35	13	0	0	0	0	0
Actinobacteria	Actinobacteria	Actinomycetales	Actinomycetaceae	Arcanobacterium	OTU143	1	0	40	10	0	0	5	0	28
Actinobacteria	Actinobacteria	Actinomycetales	Actinomycetaceae	N09	OTU483	0	0	0	0	0	0	0	3	48
Actinobacteria	Actinobacteria	Actinomycetales	Actinomycetaceae	Trueperella	OTU370	0	0	5	2	0	0	8	5	79
Actinobacteria	Actinobacteria	Actinomycetales	Corynebacteriaceae	Corynebacterium	OTU531	0	1	0	1	0	0	4	4	25
Actinobacteria	Actinobacteria	Actinomycetales	Corynebacteriaceae	Corynebacterium	OTU762	6	3	4	1	0	0	0	1	17
Actinobacteria	Actinobacteria	Actinomycetales	Corynebacteriaceae	Corynebacterium	OTU455	0	0	2	0	0	0	9	1	30
Actinobacteria	Actinobacteria	Actinomycetales	Corynebacteriaceae	Corynebacterium	OTU423	0	0	1	2	0	0	2	1	1
Actinobacteria	Actinobacteria	Actinomycetales	Corynebacteriaceae	Corynebacterium	OTU252	0	0	1	4	0	0	15	4	92
Actinobacteria	Actinobacteria	Actinomycetales	Corynebacteriaceae	Corynebacterium	OTU464	0	0	1	0	0	0	0	6	55
Actinobacteria	Actinobacteria	Actinomycetales	Corynebacteriaceae	Corynebacterium	OTU264	4	8	0	0	0	0	0	0	0
Actinobacteria	Actinobacteria	Actinomycetales	Corynebacteriaceae	Corynebacterium	OTU134	2	0	16	3	0	0	33	8	148
Actinobacteria	Actinobacteria	Actinomycetales	Corynebacteriaceae	Corynebacterium	OTU175	0	0	0	1	0	0	8	5	212
Actinobacteria	Actinobacteria	Actinomycetales	Corynebacteriaceae	Corynebacterium	OTU140	0	0	1	2	0	0	1	7	260
Actinobacteria	Actinobacteria	Actinomycetales	Dietziaceae	n.a.	OTU181	0	0	2	1	0	0	7	10	131
Actinobacteria	Actinobacteria	Actinomycetales	Microbacteriaceae	n.a.	OTU286	0	0	1	2	0	0	2	8	150
Actinobacteria	Actinobacteria	Actinomycetales	Micrococcaceae	Kocuria	OTU471	0	0	0	0	0	0	8	6	24
Actinobacteria	Actinobacteria	Actinomycetales	Nocardioidaceae	Propionicimonas	OTU101	2	27	1	2	0	0	0	0	0
Actinobacteria	Actinobacteria	Actinomycetales	Propionibacteriaceae	n.a.	OTU2198	0	1	0	1	0	0	0	0	0
Actinobacteria	Actinobacteria	Actinomycetales	Propionibacteriaceae	n.a.	OTU85	9	81	17	29	0	0	0	0	2
Actinobacteria	Actinobacteria	Bifidobacteriales	Bifidobacteriaceae	Bifidobacterium	OTU338	0	0	0	0	0	0	5	3	0
Actinobacteria	Actinobacteria	WCHB1-81	At425_EubF1	n.a.	OTU376	1	4	1	4	0	0	0	0	0
Actinobacteria	Coriobacteriia	Coriobacteriales	Coriobacteriaceae	n.a.	OTU713	0	2	4	6	1	0	2	4	75
Actinobacteria	Coriobacteriia	Coriobacteriales	Coriobacteriaceae	n.a.	OTU1508	0	0	0	3	0	0	2	0	14
Actinobacteria	Coriobacteriia	Coriobacteriales	Coriobacteriaceae	n.a.	OTU873	0	0	0	2	1	0	2	8	52
Actinobacteria	Coriobacteriia	Coriobacteriales	Coriobacteriaceae	n.a.	OTU765	0	0	1	1	0	0	2	1	18
Actinobacteria	Coriobacteriia	Coriobacteriales	Coriobacteriaceae	n.a.	OTU191	0	0	5	2	0	0	7	11	197
Actinobacteria	Coriobacteriia	Coriobacteriales	Coriobacteriaceae	n.a.	OTU343	0	29	3	7	0	0	8	13	84
Actinobacteria	Coriobacteriia	Coriobacteriales	Coriobacteriaceae	n.a.	OTU253	0	1	6	4	0	0	13	5	152
Actinobacteria	Coriobacteriia	Coriobacteriales	Coriobacteriaceae	n.a.	OTU612	0	0	0	3	0	0	0	0	24
Actinobacteria	Coriobacteriia	Coriobacteriales	Coriobacteriaceae	n.a.	OTU1234	0	0	0	2	0	0	5	5	45
Actinobacteria	Coriobacteriia	Coriobacteriales	Coriobacteriaceae	n.a.	OTU266	0	1	1	4	0	0	1	4	58
Actinobacteria	Coriobacteriia	Coriobacteriales	Coriobacteriaceae	Eggerthella	OTU254	0	0	1	1	0	0	3	2	39
Actinobacteria	Rubrobacteria	Rubrobacterales	Rubrobacteraceae	Rubrobacter	OTU352	0	0	1	0	5	0	9	5	0
Actinobacteria	Thermoleophilia	n.a.	n.a.	n.a.	OTU396	0	1	1	5	0	1	0	0	0
Actinobacteria	Thermoleophilia	n.a.	n.a.	n.a.	OTU293	0	8	6	5	0	0	0	0	5
Actinobacteria	Thermoleophilia	Gaiellales	n.a.	n.a.	OTU288	0	4	2	2	0	0	0	0	2
Armatimonadetes	SHA-37	n.a.	n.a.	n.a.	OTU169	0	68	0	5	0	0	0	0	0
Bacteroidetes	[Rhodothermi]	[Rhodothermales]	Rhodothermaceae	n.a.	OTU201	0	0	0	0	0	6	0	0	0
Bacteroidetes	Bacteroidia	Bacteroidales	n.a.	n.a.	OTU781	2	7	10	9	0	0	1	0	0
Bacteroidetes	Bacteroidia	Bacteroidales	n.a.	n.a.	OTU1275	6	4	0	5	0	0	0	0	2
Bacteroidetes	Bacteroidia	Bacteroidales	n.a.	n.a.	OTU116	15	8	10	4	250	104	30	141	0
Bacteroidetes	Bacteroidia	Bacteroidales	n.a.	n.a.	OTU121	2	0	145	9	0	0	0	0	0
Bacteroidetes	Bacteroidia	Bacteroidales	n.a.	n.a.	OTU125	46	58	40	61	0	0	0	1	0
Bacteroidetes	Bacteroidia	Bacteroidales	n.a.	n.a.	OTU139	3	0	105	18	0	0	1	0	1
Bacteroidetes	Bacteroidia	Bacteroidales	n.a.	n.a.	OTU372	2	0	15	9	0	0	0	0	0
Bacteroidetes	Bacteroidia	Bacteroidales	n.a.	n.a.	OTU34445	0	0	0	4	0	0	0	0	0
Bacteroidetes	Bacteroidia	Bacteroidales	n.a.	n.a.	OTU444	0	26	0	3	0	0	0	0	0
Bacteroidetes	Bacteroidia	Bacteroidales	n.a.	n.a.	OTU265	2	3	10	19	0	0	0	0	0
Bacteroidetes	Bacteroidia	Bacteroidales	n.a.	n.a.	OTU1207	0	6	0	6	0	0	0	0	0
Bacteroidetes	Bacteroidia	Bacteroidales	n.a.	n.a.	OTU38	113	174	243	169	0	0	1	0	0
Bacteroidetes	Bacteroidia	Bacteroidales	n.a.	n.a.	OTU39	1	0	4	5	0	0	0	0	0
Bacteroidetes	Bacteroidia	Bacteroidales	n.a.	n.a.	OTU284	25	22	21	3	10	47	1	22	0
Bacteroidetes	Bacteroidia	Bacteroidales	n.a.	n.a.	OTU45	79	296	84	98	1	0	0	0	0
Bacteroidetes	Bacteroidia	Bacteroidales	n.a.	n.a.	OTU97173	4	4	7	10	0	0	0	0	0
Bacteroidetes	Bacteroidia	Bacteroidales	n.a.	n.a.	OTU145	8	24	3	35	0	0	0	0	0
Bacteroidetes	Bacteroidia	Bacteroidales	n.a.	n.a.	OTU54	22	38	21	112	0	0	1	7	9
Bacteroidetes	Bacteroidia	Bacteroidales	n.a.	n.a.	OTU51	16	336	44	168	1	1	1	0	0
Bacteroidetes	Bacteroidia	Bacteroidales	Bacteroidaceae	n.a.	OTU117	19	7	50	59	0	1	0	1	0
Bacteroidetes	Bacteroidia	Bacteroidales	Bacteroidaceae	n.a.	OTU112743	22	2	18	0	0	0	0	0	0
Bacteroidetes	Bacteroidia	Bacteroidales	Bacteroidaceae	n.a.	OTU468	11	0	9	1	0	0	0	0	0
Bacteroidetes	Bacteroidia	Bacteroidales	Bacteroidaceae	n.a.	OTU132300	0	12	0	8	0	0	0	0	0
Bacteroidetes	Bacteroidia	Bacteroidales	Bacteroidaceae	n.a.	OTU716	9	4	6	2	0	0	0	0	0
Bacteroidetes	Bacteroidia	Bacteroidales	Bacteroidaceae	n.a.	OTU30	188	108	127	73	0	0	0	1	0
Bacteroidetes	Bacteroidia	Bacteroidales	Marinilabiaceae	n.a.	OTU358	18	7	17	17	0	0	0	0	0
Bacteroidetes	Bacteroidia	Bacteroidales	Porphyromonadaceae	n.a.	OTU163	35	19	20	11	0	0	1	1	0
Bacteroidetes	Bacteroidia	Bacteroidales	Porphyromonadaceae	n.a.	OTU53391	0	0	0	0	0	0	0	1	0
Bacteroidetes	Bacteroidia	Bacteroidales	Porphyromonadaceae	n.a.	OTU1097	0	0	9	5	0	0	0	0	0
Bacteroidetes	Bacteroidia	Bacteroidales	Porphyromonadaceae	n.a.	OTU74	7	0	0	0	0	0	0	0	0
Bacteroidetes	Bacteroidia	Bacteroidales	Porphyromonadaceae	n.a.	OTU361	2	0	5	12	0	0	3	2	65
Bacteroidetes	Bacteroidia	Bacteroidales	Porphyromonadaceae	n.a.	OTU1737	6	2	5	15	0	0	0	0	0
Bacteroidetes	Bacteroidia	Bacteroidales	Porphyromonadaceae	n.a.	OTU192	38	1	6	42	0	0	0	0	1
Bacteroidetes	Bacteroidia	Bacteroidales	Porphyromonadaceae	n.a.	OTU196	19	0	7	0	0	0	0	1	0
Bacteroidetes	Bacteroidia	Bacteroidales	Porphyromonadaceae	n.a.	OTU137105	0	0	0	0	0	1	0	0	0
Bacteroidetes	Bacteroidia	Bacteroidales	Porphyromonadaceae	n.a.	OTU183	1	0	5	29	0	0	3	9	152
Bacteroidetes	Bacteroidia	Bacteroidales	Porphyromonadaceae	n.a.	OTU71854	4	0	3	0	0	0	0	0	0
Bacteroidetes	Bacteroidia	Bacteroidales	Porphyromonadaceae	n.a.	OTU63852	16	1	12	2	0	0	0	0	0
Bacteroidetes	Bacteroidia	Bacteroidales	Porphyromonadaceae	n.a.	OTU394	11	1	13	1	0	0	0	0	0
Bacteroidetes	Bacteroidia	Bacteroidales	Porphyromonadaceae	n.a.	OTU14	417	47	364	74	0	1	0	1	1
Bacteroidetes	Bacteroidia	Bacteroidales	Porphyromonadaceae	n.a.	OTU34	136	96	94	289	0	0	0	1	0
Bacteroidetes	Bacteroidia	Bacteroidales	Porphyromonadaceae	n.a.	OTU35	399	1	216	3	8	37	0	2	0
Bacteroidetes	Bacteroidia	Bacteroidales	Porphyromonadaceae	n.a.	OTU126762	17	0	24	0	0	0	0	0	0
Bacteroidetes	Bacteroidia	Bacteroidales	Porphyromonadaceae	n.a.	OTU2074	8	0	5	0	0	2	0	1	0
Bacteroidetes	Bacteroidia	Bacteroidales	Porphyromonadaceae	n.a.	OTU732	3	0	2	0	0	0	0	0	0
Bacteroidetes	Bacteroidia	Bacteroidales	Porphyromonadaceae	n.a.	OTU666	6	0	2	0	0	2	0	0	0
Bacteroidetes	Bacteroidia	Bacteroidales	Porphyromonadaceae	n.a.	OTU60904	9	0	5	0	0	0	0	0	0
Bacteroidetes	Bacteroidia	Bacteroidales	Porphyromonadaceae	Paludibacter	OTU96	22	69	24	18	0	0	0	0	0
Bacteroidetes	Bacteroidia	Bacteroidales	Porphyromonadaceae	Paludibacter	OTU735	3	5	0	0	0	0	0	0	0
Bacteroidetes	Bacteroidia	Bacteroidales	Porphyromonadaceae	Paludibacter	OTU407	4	2	1	5	0	0	0	0	0
Bacteroidetes	Bacteroidia	Bacteroidales	Porphyromonadaceae	Paludibacter	OTU406	5	6	5	0	0	0	0	0	0
Bacteroidetes	Bacteroidia	Bacteroidales	SB-1	n.a.	OTU850	0	36	0	0	0	0	0	0	0
Bacteroidetes	Bacteroidia	Bacteroidales	SB-1	n.a.	OTU44	0	1341	0	2	0	0	0	3	0
Bacteroidetes	Bacteroidia	Bacteroidales	n.a.	n.a.	OTU132831	0	16	0	57	0	0	0	0	0
Chloroflexi	Anaerolineae	n.a.	n.a.	n.a.	OTU360	6	3	6	1	0	0	0	0	0
Chloroflexi	Anaerolineae	n.a.	n.a.	n.a.	OTU405	4	4	5	5	0	0	0	0	0
Chloroflexi	Anaerolineae	Anaerolineales	Anaerolinaceae	Anaerolinea	OTU60	0	0	0	0	10	9	1	1	0
Chloroflexi	Anaerolineae	Anaerolineales	Anaerolinaceae	SHD-231	OTU359	9	7	3	0	0	0	1	0	0
Chloroflexi	Anaerolineae	Anaerolineales	Anaerolinaceae	SHD-231	OTU259	7	16	4	6	0	0	0	0	0
Chloroflexi	Anaerolineae	Anaerolineales	Anaerolinaceae	SHD-231	OTU84	121	32	42	0	1	0	1	0	0
Chloroflexi	Anaerolineae	Anaerolineales	Anaerolinaceae	T78	OTU71091	0	0	0	1	0	0	0	0	0
Chloroflexi	Anaerolineae	Anaerolineales	Anaerolinaceae	T78	OTU416	2	2	6	10	0	0	0	0	0
Chloroflexi	Anaerolineae	Anaerolineales	Anaerolinaceae	T78	OTU419	10	12	11	9	0	0	0	0	0
Chloroflexi	Anaerolineae	Anaerolineales	Anaerolinaceae	T78	OTU418	29	21	33	15	0	0	0	0	1
Chloroflexi	Anaerolineae	Anaerolineales	Anaerolinaceae	T78	OTU204	16	8	21	6	0	0	0	0	0
Chloroflexi	Anaerolineae	Anaerolineales	Anaerolinaceae	T78	OTU2329	3	3	7	4	0	0	0	0	0
Chloroflexi	Anaerolineae	Anaerolineales	Anaerolinaceae	T78	OTU2432	17	11	8	4	0	0	0	0	0
Chloroflexi	Anaerolineae	Anaerolineales	Anaerolinaceae	T78	OTU476	6	2	7	3	0	0	0	0	0
Chloroflexi	Anaerolineae	Anaerolineales	Anaerolinaceae	T78	OTU668	1	9	5	5	0	0	0	0	0
Chloroflexi	Anaerolineae	Anaerolineales	Anaerolinaceae	T78	OTU211	8	25	15	19	0	0	0	0	1
Chloroflexi	Anaerolineae	Anaerolineales	Anaerolinaceae	T78	OTU124	143	162	149	96	1	0	0	0	0
Chloroflexi	Anaerolineae	Anaerolineales	Anaerolinaceae	T78	OTU2484	5	4	5	3	0	0	0	0	0
Chloroflexi	Anaerolineae	Anaerolineales	Anaerolinaceae	T78	OTU198	13	8	23	20	0	0	0	0	0
Chloroflexi	Anaerolineae	Anaerolineales	Anaerolinaceae	T78	OTU197	4	11	13	15	0	0	0	1	0
Chloroflexi	Anaerolineae	Anaerolineales	Anaerolinaceae	T78	OTU439	2	5	1	2	0	0	0	0	0
Chloroflexi	Anaerolineae	Anaerolineales	Anaerolinaceae	T78	OTU348	51	50	40	17	0	0	0	0	0
Chloroflexi	Anaerolineae	Anaerolineales	Anaerolinaceae	T78	OTU736	15	8	16	8	0	0	0	0	0
Chloroflexi	Anaerolineae	Anaerolineales	Anaerolinaceae	T78	OTU249	0	0	5	12	0	0	0	0	6
Chloroflexi	Anaerolineae	Anaerolineales	Anaerolinaceae	T78	OTU242	29	17	27	23	0	0	0	0	0
Chloroflexi	Anaerolineae	Anaerolineales	Anaerolinaceae	T78	OTU3598	16	15	8	1	0	0	0	0	0
Chloroflexi	Anaerolineae	Anaerolineales	Anaerolinaceae	T78	OTU430	16	33	23	28	0	0	0	0	0
Chloroflexi	Anaerolineae	Anaerolineales	Anaerolinaceae	T78	OTU701	2	13	7	1	0	0	0	0	0
Chloroflexi	Anaerolineae	Anaerolineales	Anaerolinaceae	T78	OTU973	31	30	28	19	0	0	0	0	0
Chloroflexi	Anaerolineae	Anaerolineales	Anaerolinaceae	T78	OTU0	7869	8827	8058	3405	6	23	12	17	191
Chloroflexi	Anaerolineae	Anaerolineales	Anaerolinaceae	T78	OTU260	9	3	10	8	0	0	0	0	0
Chloroflexi	Anaerolineae	Anaerolineales	Anaerolinaceae	T78	OTU399	7	12	6	6	0	0	0	0	0
Chloroflexi	Anaerolineae	Anaerolineales	Anaerolinaceae	T78	OTU1289	3	1	2	3	0	0	0	0	2
Chloroflexi	Anaerolineae	Anaerolineales	Anaerolinaceae	T78	OTU420	4	1	5	5	0	0	0	0	0
Chloroflexi	Anaerolineae	Anaerolineales	Anaerolinaceae	T78	OTU130499	0	5	13	2	0	0	0	0	0
Chloroflexi	Anaerolineae	Caldilineales	Caldilineaceae	n.a.	OTU267	0	3	7	11	0	0	0	0	0
Chloroflexi	Anaerolineae	GCA004	n.a.	n.a.	OTU185	0	0	0	0	73	25	29	2	0
Chloroflexi	Anaerolineae	OPB11	n.a.	n.a.	OTU686	1	4	4	1	0	0	0	0	0
Chloroflexi	Anaerolineae	OPB11	n.a.	n.a.	OTU56	37	72	43	52	0	0	0	0	0
Chloroflexi	S085	n.a.	n.a.	n.a.	OTU868	0	0	0	0	0	0	0	0	0
Chloroflexi	SAR202	n.a.	n.a.	n.a.	OTU429	1	0	3	2	1	0	0	0	0
Dictyoglomi	Dictyoglomia	Dictyoglomales	Dictyoglomaceae	Dictyoglomus	OTU325	0	0	0	0	87	6	1	0	0
Euryarchaeota	Methanobacteria	Methanobacteriales	Methanobacteriaceae	n.a.	OTU160	2	0	0	1	105	35	264	107	0
Euryarchaeota	Methanobacteria	Methanobacteriales	Methanobacteriaceae	n.a.	OTU86215	0	0	0	0	9	0	14	0	0
Euryarchaeota	Methanobacteria	Methanobacteriales	Methanobacteriaceae	Methanobacterium	OTU220	0	0	0	0	0	0	0	0	0
Euryarchaeota	Methanobacteria	Methanobacteriales	Methanobacteriaceae	Methanobacterium	OTU83	51	57	42	0	0	0	0	0	0
Euryarchaeota	Methanobacteria	Methanobacteriales	Methanobacteriaceae	Methanobacterium	OTU137	42	17	20	20	0	0	0	0	0
Euryarchaeota	Methanobacteria	Methanobacteriales	Methanobacteriaceae	Methanobrevibacter	OTU585	0	0	1	0	0	0	22	12	21
Euryarchaeota	Methanobacteria	Methanobacteriales	Methanobacteriaceae	Methanobrevibacter	OTU100	0	0	6	12	0	0	29	21	570
Euryarchaeota	Methanobacteria	Methanobacteriales	Methanobacteriaceae	Methanobrevibacter	OTU402	1	0	2	0	0	0	2	0	31
Euryarchaeota	Methanobacteria	Methanobacteriales	Methanobacteriaceae	Methanothermobacter	OTU82544	0	0	0	0	2	1	5	5	0
Euryarchaeota	Methanobacteria	Methanobacteriales	Methanobacteriaceae	Methanothermobacter	OTU931	0	0	0	0	6	5	22	7	0
Euryarchaeota	Methanobacteria	Methanobacteriales	Methanobacteriaceae	Methanothermobacter	OTU1	12	8	1	2	2407	1683	5378	2854	1
Euryarchaeota	Methanobacteria	Methanobacteriales	Methanobacteriaceae	Methanothermobacter	OTU2473	0	0	0	0	2	2	7	7	0
Euryarchaeota	Methanobacteria	Methanobacteriales	Methanobacteriaceae	Methanothermobacter	OTU69036	0	0	0	0	0	0	2	0	0
Euryarchaeota	Methanomicrobia	Methanomicrobiales	Methanomicrobiaceae	Methanoculleus	OTU375	2	0	0	0	0	0	0	0	0
Euryarchaeota	Methanomicrobia	Methanosarcinales	Methanosaetaceae	Methanosaeta	OTU149358	0	2	0	0	0	0	0	0	0
Euryarchaeota	Methanomicrobia	Methanosarcinales	Methanosaetaceae	Methanosaeta	OTU12	121	132	52	20	0	0	0	0	1
Euryarchaeota	Methanomicrobia	Methanosarcinales	Methanosaetaceae	Methanosaeta	OTU67444	3	2	2	0	0	0	0	0	0
Euryarchaeota	Methanomicrobia	Methanosarcinales	Methanosarcinaceae	Methanosarcina	OTU586	0	0	0	0	1	1	4	0	0
Euryarchaeota	Methanomicrobia	Methanosarcinales	Methanosarcinaceae	Methanosarcina	OTU131	0	1	1	0	47	16	15	5	1
Firmicutes	Bacilli	Bacillales	n.a.	n.a.	OTU248	0	0	0	0	0	0	1	2	0
Firmicutes	Bacilli	Bacillales	Bacillaceae	Bacillus	OTU540	0	0	0	0	0	0	0	0	6
Firmicutes	Bacilli	Bacillales	Bacillaceae	Bacillus	OTU42	2	1	1	0	0	0	1	3	0
Firmicutes	Bacilli	Bacillales	Bacillaceae	Bacillus	OTU258	0	0	0	0	0	0	0	0	0
Firmicutes	Bacilli	Bacillales	Planococcaceae	Ureibacillus	OTU212	0	0	0	0	17	6	0	27	0
Firmicutes	Bacilli	Bacillales	Planococcaceae	Ureibacillus	OTU427	0	0	0	0	1	0	45	1	0
Firmicutes	Bacilli	Bacillales	Staphylococcaceae	Jeotgalicoccus	OTU366	0	0	1	1	1	0	16	6	61
Firmicutes	Bacilli	Haloplasmatales	Haloplasmataceae	n.a.	OTU110	0	0	0	0	0	0	0	10	0
Firmicutes	Bacilli	Haloplasmatales	Haloplasmataceae	n.a.	OTU130	0	0	0	0	0	0	0	5	0
Firmicutes	Bacilli	Lactobacillales	Aerococcaceae	n.a.	OTU69	0	0	31	24	0	0	89	27	1895
Firmicutes	Bacilli	Lactobacillales	Aerococcaceae	n.a.	OTU414	0	0	2	0	0	0	6	2	52
Firmicutes	Bacilli	Lactobacillales	Aerococcaceae	Facklamia	OTU90	0	0	4	13	0	0	7	10	846
Firmicutes	Bacilli	Lactobacillales	Aerococcaceae	Facklamia	OTU227	0	0	2	2	0	0	2	1	237
Firmicutes	Bacilli	Lactobacillales	Aerococcaceae	Facklamia	OTU342	0	0	0	1	0	0	0	2	70
Firmicutes	Bacilli	Lactobacillales	Aerococcaceae	Facklamia	OTU186	0	0	3	4	0	0	7	7	131
Firmicutes	Bacilli	Lactobacillales	Carnobacteriaceae	Trichococcus	OTU311	0	0	2	2	1	0	2	2	42
Firmicutes	Bacilli	Lactobacillales	Enterococcaceae	Vagococcus	OTU80253	3	0	11	1	0	0	0	0	0
Firmicutes	Bacilli	Lactobacillales	Enterococcaceae	Vagococcus	OTU41	45	30	517	125	0	1	0	1	0
Firmicutes	Bacilli	Lactobacillales	Enterococcaceae	Vagococcus	OTU149475	0	0	0	14	0	0	0	0	0
Firmicutes	Bacilli	Lactobacillales	Enterococcaceae	n.a.	OTU371	0	0	1	1	16	0	28	1	14
Firmicutes	Bacilli	Lactobacillales	Enterococcaceae	n.a.	OTU263	3	0	14	2	0	0	0	0	0
Firmicutes	Bacilli	Lactobacillales	Lactobacillaceae	Lactobacillus	OTU68	0	0	0	0	1	0	7	0	0
Firmicutes	Bacilli	Lactobacillales	Lactobacillaceae	Lactobacillus	OTU118	0	0	0	0	0	0	0	0	0
Firmicutes	Bacilli	Lactobacillales	Lactobacillaceae	Lactobacillus	OTU364	0	0	0	0	0	0	0	0	0
Firmicutes	Bacilli	Lactobacillales	Lactobacillaceae	Lactobacillus	OTU274	0	0	0	0	0	0	0	0	0
Firmicutes	Bacilli	Turicibacterales	Turicibacteraceae	Turicibacter	OTU80	0	0	8	59	1	0	97	65	440
Firmicutes	Clostridia	n.a.	n.a.	n.a.	OTU225	0	0	0	0	3	21	12	27	0
Firmicutes	Clostridia	n.a.	n.a.	n.a.	OTU208	0	0	0	0	6	4	7	27	0
Firmicutes	Clostridia	BSA2B-08	n.a.	n.a.	OTU64	0	0	0	0	3	12	3	35	0
Firmicutes	Clostridia	BSA2B-08	n.a.	n.a.	OTU2944	0	0	0	0	1	0	0	5	0
Firmicutes	Clostridia	BSA2B-08	n.a.	n.a.	OTU10658	0	0	0	0	0	0	0	1	0
Firmicutes	Clostridia	Clostridiales	n.a.	n.a.	OTU368	0	0	2	0	0	0	14	1	56
Firmicutes	Clostridia	Clostridiales	n.a.	n.a.	OTU811	0	7	0	15	0	0	0	0	0
Firmicutes	Clostridia	Clostridiales	n.a.	n.a.	OTU144620	0	37	0	3	0	0	0	0	0
Firmicutes	Clostridia	Clostridiales	n.a.	n.a.	OTU928	3	1	0	5	0	0	0	0	0
Firmicutes	Clostridia	Clostridiales	n.a.	n.a.	OTU527	0	0	3	3	1	0	2	3	72
Firmicutes	Clostridia	Clostridiales	n.a.	n.a.	OTU2817	3	1	1	0	0	0	0	0	0
Firmicutes	Clostridia	Clostridiales	n.a.	n.a.	OTU327	0	0	1	3	0	0	3	2	52
Firmicutes	Clostridia	Clostridiales	n.a.	n.a.	OTU73	61	21	97	64	0	0	0	24	746
Firmicutes	Clostridia	Clostridiales	n.a.	n.a.	OTU219	0	0	3	4	1	0	7	6	99
Firmicutes	Clostridia	Clostridiales	n.a.	n.a.	OTU362	0	0	0	0	0	0	0	4	105
Firmicutes	Clostridia	Clostridiales	n.a.	n.a.	OTU138	0	1	0	2	0	6	0	1	0
Firmicutes	Clostridia	Clostridiales	n.a.	n.a.	OTU543	0	0	4	1	0	0	2	1	50
Firmicutes	Clostridia	Clostridiales	n.a.	n.a.	OTU13590	0	1	0	0	0	0	0	0	0
Firmicutes	Clostridia	Clostridiales	n.a.	n.a.	OTU846	0	3	1	2	0	0	0	0	56
Firmicutes	Clostridia	Clostridiales	n.a.	n.a.	OTU129	5	26	30	151	0	0	0	0	0
Firmicutes	Clostridia	Clostridiales	n.a.	n.a.	OTU180	1	11	1	32	0	0	0	0	4
Firmicutes	Clostridia	Clostridiales	n.a.	n.a.	OTU363	0	0	0	1	0	0	0	2	74
Firmicutes	Clostridia	Clostridiales	n.a.	n.a.	OTU445	3	1	7	5	0	0	0	6	34
Firmicutes	Clostridia	Clostridiales	n.a.	n.a.	OTU440	1	0	2	5	0	0	5	4	58
Firmicutes	Clostridia	Clostridiales	n.a.	n.a.	OTU2575	0	3	0	8	0	0	0	0	0
Firmicutes	Clostridia	Clostridiales	n.a.	n.a.	OTU546	1	3	7	4	0	0	0	0	0
Firmicutes	Clostridia	Clostridiales	n.a.	n.a.	OTU751	0	0	1	0	0	0	3	2	23
Firmicutes	Clostridia	Clostridiales	n.a.	n.a.	OTU270	5	9	4	11	0	0	4	6	178
Firmicutes	Clostridia	Clostridiales	n.a.	n.a.	OTU277	1	3	3	2	0	8	0	10	0
Firmicutes	Clostridia	Clostridiales	n.a.	n.a.	OTU383	4	5	1	14	0	0	0	0	0
Firmicutes	Clostridia	Clostridiales	n.a.	n.a.	OTU1847	3	3	3	3	0	0	0	0	1
Firmicutes	Clostridia	Clostridiales	n.a.	n.a.	OTU147	16	19	8	7	0	0	0	0	0
Firmicutes	Clostridia	Clostridiales	n.a.	n.a.	OTU2646	2	2	2	2	0	0	0	0	0
Firmicutes	Clostridia	Clostridiales	n.a.	n.a.	OTU48	30	80	43	55	0	0	0	1	0
Firmicutes	Clostridia	Clostridiales	n.a.	n.a.	OTU171	1	0	0	0	3	9	0	1	0
Firmicutes	Clostridia	Clostridiales	n.a.	n.a.	OTU179	1	1	32	9	0	0	0	0	0
Firmicutes	Clostridia	Clostridiales	n.a.	n.a.	OTU793	4	5	2	1	0	0	0	0	0
Firmicutes	Clostridia	Clostridiales	n.a.	n.a.	OTU898	5	4	11	8	0	0	0	1	56
Firmicutes	Clostridia	Clostridiales	n.a.	n.a.	OTU53	7	319	10	28	0	0	0	1	5
Firmicutes	Clostridia	Clostridiales	n.a.	n.a.	OTU50	5	160	13	150	0	0	0	0	1
Firmicutes	Clostridia	Clostridiales	n.a.	n.a.	OTU2009	0	3	1	6	0	0	0	0	24
Firmicutes	Clostridia	Clostridiales	n.a.	n.a.	OTU404	0	18	2	0	0	0	0	0	0
Firmicutes	Clostridia	Clostridiales	[Acidaminobacteraceae]	Acidaminobacter	OTU66383	0	0	1	0	0	0	0	0	0
Firmicutes	Clostridia	Clostridiales	[Acidaminobacteraceae]	Guggenheimella	OTU318	0	0	0	3	0	0	1	1	52
Firmicutes	Clostridia	Clostridiales	[Mogibacteriaceae]	n.a.	OTU1410	0	5	2	9	1	1	0	4	9
Firmicutes	Clostridia	Clostridiales	[Mogibacteriaceae]	n.a.	OTU413	0	0	6	3	1	0	11	3	89
Firmicutes	Clostridia	Clostridiales	[Mogibacteriaceae]	n.a.	OTU526	0	0	1	1	1	0	1	4	47
Firmicutes	Clostridia	Clostridiales	[Mogibacteriaceae]	n.a.	OTU357	0	4	0	1	0	0	1	3	36
Firmicutes	Clostridia	Clostridiales	[Mogibacteriaceae]	n.a.	OTU61771	2	4	12	22	0	1	0	1	0
Firmicutes	Clostridia	Clostridiales	[Mogibacteriaceae]	n.a.	OTU112641	0	2	11	1	0	0	0	0	0
Firmicutes	Clostridia	Clostridiales	[Mogibacteriaceae]	n.a.	OTU141	0	5	0	3	0	0	0	1	35
Firmicutes	Clostridia	Clostridiales	[Mogibacteriaceae]	Anaerovorax	OTU234	13	9	26	33	0	1	0	1	0
Firmicutes	Clostridia	Clostridiales	[Mogibacteriaceae]	Anaerovorax	OTU261	9	15	12	14	0	0	0	1	289
Firmicutes	Clostridia	Clostridiales	[Mogibacteriaceae]	Anaerovorax	OTU3538	2	1	3	1	0	0	0	0	9
Firmicutes	Clostridia	Clostridiales	[Mogibacteriaceae]	Mogibacterium	OTU215	0	0	7	6	4	0	10	10	176
Firmicutes	Clostridia	Clostridiales	[Mogibacteriaceae]	Mogibacterium	OTU478	0	0	3	1	0	0	1	2	46
Firmicutes	Clostridia	Clostridiales	[Tissierellaceae]	n.a.	OTU3825	3	1	0	3	0	0	0	0	0
Firmicutes	Clostridia	Clostridiales	[Tissierellaceae]	n.a.	OTU112	61	63	49	39	0	0	0	0	0
Firmicutes	Clostridia	Clostridiales	[Tissierellaceae]	n.a.	OTU634	8	0	2	2	0	0	0	0	0
Firmicutes	Clostridia	Clostridiales	[Tissierellaceae]	n.a.	OTU70	2	8	1	67	0	0	0	0	0
Firmicutes	Clostridia	Clostridiales	[Tissierellaceae]	n.a.	OTU71	0	0	1	0	1	0	0	0	0
Firmicutes	Clostridia	Clostridiales	[Tissierellaceae]	n.a.	OTU553	4	3	3	9	0	0	0	0	0
Firmicutes	Clostridia	Clostridiales	[Tissierellaceae]	n.a.	OTU1432	3	1	0	3	0	0	0	0	0
Firmicutes	Clostridia	Clostridiales	[Tissierellaceae]	n.a.	OTU1838	30	44	19	26	0	0	0	0	0
Firmicutes	Clostridia	Clostridiales	[Tissierellaceae]	n.a.	OTU6	2059	1242	968	923	4	2	1	3	6
Firmicutes	Clostridia	Clostridiales	[Tissierellaceae]	n.a.	OTU3416	25	4	5	5	0	0	0	0	0
Firmicutes	Clostridia	Clostridiales	[Tissierellaceae]	n.a.	OTU879	3	1	6	19	0	0	0	0	2
Firmicutes	Clostridia	Clostridiales	[Tissierellaceae]	n.a.	OTU542	23	23	13	6	0	0	0	0	1
Firmicutes	Clostridia	Clostridiales	[Tissierellaceae]	n.a.	OTU17851	0	0	0	2	0	0	0	0	0
Firmicutes	Clostridia	Clostridiales	[Tissierellaceae]	n.a.	OTU305	11	0	1	4	0	0	0	0	0
Firmicutes	Clostridia	Clostridiales	[Tissierellaceae]	n.a.	OTU704	20	20	18	21	0	0	0	0	0
Firmicutes	Clostridia	Clostridiales	[Tissierellaceae]	n.a.	OTU611	26	13	16	23	0	0	0	0	0
Firmicutes	Clostridia	Clostridiales	[Tissierellaceae]	n.a.	OTU2751	0	0	0	0	0	0	0	0	0
Firmicutes	Clostridia	Clostridiales	[Tissierellaceae]	n.a.	OTU3731	12	2	3	3	0	0	0	0	0
Firmicutes	Clostridia	Clostridiales	[Tissierellaceae]	n.a.	OTU146	0	0	0	0	5	8	7	41	0
Firmicutes	Clostridia	Clostridiales	[Tissierellaceae]	n.a.	OTU831	0	0	0	5	0	0	0	0	50
Firmicutes	Clostridia	Clostridiales	[Tissierellaceae]	n.a.	OTU1468	7	1	0	3	0	0	0	1	0
Firmicutes	Clostridia	Clostridiales	[Tissierellaceae]	n.a.	OTU315	0	0	1	0	0	0	7	0	32
Firmicutes	Clostridia	Clostridiales	[Tissierellaceae]	Dethiosulfatibacter	OTU1254	2	6	2	5	0	0	0	0	0
Firmicutes	Clostridia	Clostridiales	[Tissierellaceae]	Dethiosulfatibacter	OTU901	1	2	0	1	0	0	0	0	0
Firmicutes	Clostridia	Clostridiales	[Tissierellaceae]	Gallicola	OTU351	14	21	3	14	0	0	0	0	1
Firmicutes	Clostridia	Clostridiales	[Tissierellaceae]	Gallicola	OTU1264	1	7	0	5	0	0	0	0	0
Firmicutes	Clostridia	Clostridiales	[Tissierellaceae]	Gallicola	OTU3809	2	0	0	0	0	0	0	0	0
Firmicutes	Clostridia	Clostridiales	[Tissierellaceae]	Gallicola	OTU194	17	8	3	4	0	0	0	0	0
Firmicutes	Clostridia	Clostridiales	[Tissierellaceae]	Gallicola	OTU16	132	204	27	100	0	0	0	0	2
Firmicutes	Clostridia	Clostridiales	[Tissierellaceae]	Gallicola	OTU882	0	3	0	0	0	0	0	0	0
Firmicutes	Clostridia	Clostridiales	[Tissierellaceae]	Gallicola	OTU101609	1	0	0	0	0	0	0	0	0
Firmicutes	Clostridia	Clostridiales	[Tissierellaceae]	Gallicola	OTU512	7	7	2	1	0	0	0	0	0
Firmicutes	Clostridia	Clostridiales	[Tissierellaceae]	GW-34	OTU1972	10	10	11	6	0	1	1	0	0
Firmicutes	Clostridia	Clostridiales	[Tissierellaceae]	GW-34	OTU1260	9	11	5	10	0	0	0	0	2
Firmicutes	Clostridia	Clostridiales	[Tissierellaceae]	GW-34	OTU760	1	2	0	1	0	0	1	0	10
Firmicutes	Clostridia	Clostridiales	[Tissierellaceae]	GW-34	OTU246	48	32	30	18	0	0	0	0	7
Firmicutes	Clostridia	Clostridiales	[Tissierellaceae]	GW-34	OTU3103	17	7	11	2	0	0	0	0	0
Firmicutes	Clostridia	Clostridiales	[Tissierellaceae]	Peptoniphilus	OTU395	2	4	1	1	0	0	0	0	0
Firmicutes	Clostridia	Clostridiales	[Tissierellaceae]	Peptoniphilus	OTU390	3	2	2	4	0	0	0	0	2
Firmicutes	Clostridia	Clostridiales	[Tissierellaceae]	Sedimentibacter	OTU1668	1	2	3	5	0	0	0	0	4
Firmicutes	Clostridia	Clostridiales	[Tissierellaceae]	Sedimentibacter	OTU1003	10	1	4	6	0	0	0	0	0
Firmicutes	Clostridia	Clostridiales	[Tissierellaceae]	Sedimentibacter	OTU450	0	0	3	8	0	0	0	0	93
Firmicutes	Clostridia	Clostridiales	[Tissierellaceae]	Sedimentibacter	OTU1028	3	1	3	2	0	0	0	0	0
Firmicutes	Clostridia	Clostridiales	[Tissierellaceae]	Sedimentibacter	OTU155	3	0	18	21	0	0	0	0	0
Firmicutes	Clostridia	Clostridiales	[Tissierellaceae]	Sedimentibacter	OTU157	12	13	37	126	0	0	0	1	358
Firmicutes	Clostridia	Clostridiales	[Tissierellaceae]	Sedimentibacter	OTU25636	1	0	0	1	0	0	0	0	0
Firmicutes	Clostridia	Clostridiales	[Tissierellaceae]	Sedimentibacter	OTU31	303	110	301	708	0	0	0	1	109
Firmicutes	Clostridia	Clostridiales	[Tissierellaceae]	Sedimentibacter	OTU422	12	8	13	27	0	0	1	0	0
Firmicutes	Clostridia	Clostridiales	[Tissierellaceae]	Sedimentibacter	OTU1613	2	1	8	10	0	0	0	0	1
Firmicutes	Clostridia	Clostridiales	[Tissierellaceae]	Sporanaerobacter	OTU60282	0	0	0	0	0	0	0	0	0
Firmicutes	Clostridia	Clostridiales	[Tissierellaceae]	Sporanaerobacter	OTU769	0	0	0	0	0	0	0	0	0
Firmicutes	Clostridia	Clostridiales	[Tissierellaceae]	Sporanaerobacter	OTU1241	0	0	0	0	0	0	0	0	0
Firmicutes	Clostridia	Clostridiales	[Tissierellaceae]	Sporanaerobacter	OTU40	3	1	0	1	3	3	0	1	3
Firmicutes	Clostridia	Clostridiales	[Tissierellaceae]	Tepidimicrobium	OTU1862	6	1	2	3	0	0	0	0	0
Firmicutes	Clostridia	Clostridiales	[Tissierellaceae]	Tepidimicrobium	OTU1525	0	0	0	0	1	0	0	2	0
Firmicutes	Clostridia	Clostridiales	[Tissierellaceae]	Tepidimicrobium	OTU412	0	0	0	0	0	0	0	1	0
Firmicutes	Clostridia	Clostridiales	[Tissierellaceae]	Tepidimicrobium	OTU1887	0	0	0	0	0	1	0	1	0
Firmicutes	Clostridia	Clostridiales	[Tissierellaceae]	Tepidimicrobium	OTU69622	0	0	0	0	0	0	0	0	0
Firmicutes	Clostridia	Clostridiales	[Tissierellaceae]	Tepidimicrobium	OTU1574	0	0	0	0	0	1	1	0	0
Firmicutes	Clostridia	Clostridiales	[Tissierellaceae]	Tepidimicrobium	OTU1354	0	2	1	1	0	0	0	0	0
Firmicutes	Clostridia	Clostridiales	[Tissierellaceae]	Tepidimicrobium	OTU1831	0	0	0	0	2	0	0	1	0
Firmicutes	Clostridia	Clostridiales	[Tissierellaceae]	Tepidimicrobium	OTU77115	0	0	0	0	2	0	0	0	0
Firmicutes	Clostridia	Clostridiales	[Tissierellaceae]	Tepidimicrobium	OTU1066	0	0	0	0	0	0	1	0	0
Firmicutes	Clostridia	Clostridiales	[Tissierellaceae]	Tepidimicrobium	OTU30345	0	0	0	0	0	0	0	0	0
Firmicutes	Clostridia	Clostridiales	[Tissierellaceae]	Tepidimicrobium	OTU983	0	0	1	0	1	0	0	0	0
Firmicutes	Clostridia	Clostridiales	[Tissierellaceae]	Tepidimicrobium	OTU23390	0	0	0	0	0	0	0	0	0
Firmicutes	Clostridia	Clostridiales	[Tissierellaceae]	Tepidimicrobium	OTU21	0	3	0	2	16	14	19	63	0
Firmicutes	Clostridia	Clostridiales	[Tissierellaceae]	Tepidimicrobium	OTU1620	0	0	0	0	0	0	0	2	0
Firmicutes	Clostridia	Clostridiales	[Tissierellaceae]	Tepidimicrobium	OTU92	0	0	0	0	8	5	1	2	12
Firmicutes	Clostridia	Clostridiales	[Tissierellaceae]	Tepidimicrobium	OTU21693	0	0	0	0	0	0	0	0	0
Firmicutes	Clostridia	Clostridiales	[Tissierellaceae]	Tepidimicrobium	OTU1082	0	0	0	0	0	1	1	1	0
Firmicutes	Clostridia	Clostridiales	[Tissierellaceae]	TissierellaSoehngenia	OTU426	0	0	0	0	0	3	0	2	0
Firmicutes	Clostridia	Clostridiales	[Tissierellaceae]	TissierellaSoehngenia	OTU1063	0	0	1	4	0	0	1	0	60
Firmicutes	Clostridia	Clostridiales	[Tissierellaceae]	TissierellaSoehngenia	OTU297	4	6	1	3	0	0	0	0	5
Firmicutes	Clostridia	Clostridiales	[Tissierellaceae]	n.a.	OTU281	0	0	0	0	0	0	0	0	0
Firmicutes	Clostridia	Clostridiales	Caldicoprobacteraceae	Caldicoprobacter	OTU177	5	3	3	2	45	10	23	3	0
Firmicutes	Clostridia	Clostridiales	Caldicoprobacteraceae	Caldicoprobacter	OTU681	0	0	0	0	13	13	3	4	0
Firmicutes	Clostridia	Clostridiales	Caldicoprobacteraceae	Caldicoprobacter	OTU79221	0	0	0	0	0	0	0	0	0
Firmicutes	Clostridia	Clostridiales	Caldicoprobacteraceae	Caldicoprobacter	OTU520	0	0	0	0	0	0	0	0	0
Firmicutes	Clostridia	Clostridiales	Caldicoprobacteraceae	Caldicoprobacter	OTU1519	0	0	0	0	1	0	0	0	0
Firmicutes	Clostridia	Clostridiales	Caldicoprobacteraceae	Caldicoprobacter	OTU224	0	1	1	2	4	3	9	8	0
Firmicutes	Clostridia	Clostridiales	Caldicoprobacteraceae	Caldicoprobacter	OTU43	0	0	0	0	114	162	67	159	1
Firmicutes	Clostridia	Clostridiales	Caldicoprobacteraceae	Caldicoprobacter	OTU47	0	0	0	0	51	5	93	70	0
Firmicutes	Clostridia	Clostridiales	Caldicoprobacteraceae	Caldicoprobacter	OTU238	0	0	0	6	0	0	0	7	117
Firmicutes	Clostridia	Clostridiales	Caldicoprobacteraceae	Caldicoprobacter	OTU233	5	0	2	2	39	23	25	30	0
Firmicutes	Clostridia	Clostridiales	Caldicoprobacteraceae	Caldicoprobacter	OTU854	0	0	0	0	0	0	0	0	0
Firmicutes	Clostridia	Clostridiales	Caldicoprobacteraceae	Caldicoprobacter	OTU1456	0	0	0	0	2	0	0	1	0
Firmicutes	Clostridia	Clostridiales	Caldicoprobacteraceae	Caldicoprobacter	OTU3504	0	0	0	0	0	0	0	0	0
Firmicutes	Clostridia	Clostridiales	Caldicoprobacteraceae	Caldicoprobacter	OTU25	0	0	0	0	380	125	227	210	1
Firmicutes	Clostridia	Clostridiales	Caldicoprobacteraceae	Caldicoprobacter	OTU20	0	0	0	0	2	1	0	0	0
Firmicutes	Clostridia	Clostridiales	Caldicoprobacteraceae	Caldicoprobacter	OTU1263	0	0	0	0	1	0	7	1	0
Firmicutes	Clostridia	Clostridiales	Caldicoprobacteraceae	Caldicoprobacter	OTU459	0	0	0	0	1	1	0	0	0
Firmicutes	Clostridia	Clostridiales	Caldicoprobacteraceae	Caldicoprobacter	OTU154	0	0	0	0	0	1	4	2	0
Firmicutes	Clostridia	Clostridiales	Caldicoprobacteraceae	Caldicoprobacter	OTU30908	0	0	0	0	0	0	0	0	0
Firmicutes	Clostridia	Clostridiales	Caldicoprobacteraceae	Caldicoprobacter	OTU271	8	1	4	2	1	1	1	0	1
Firmicutes	Clostridia	Clostridiales	Caldicoprobacteraceae	Caldicoprobacter	OTU279	0	0	0	0	0	0	0	0	0
Firmicutes	Clostridia	Clostridiales	Caldicoprobacteraceae	Caldicoprobacter	OTU824	0	0	0	0	0	0	0	0	0
Firmicutes	Clostridia	Clostridiales	Caldicoprobacteraceae	Caldicoprobacter	OTU515	0	0	0	0	0	0	2	2	0
Firmicutes	Clostridia	Clostridiales	Caldicoprobacteraceae	Caldicoprobacter	OTU280	0	0	0	0	0	1	3	8	0
Firmicutes	Clostridia	Clostridiales	Caldicoprobacteraceae	Caldicoprobacter	OTU296	0	0	0	0	11	0	5	0	0
Firmicutes	Clostridia	Clostridiales	Christensenellaceae	n.a.	OTU106	0	0	0	0	0	0	0	0	0
Firmicutes	Clostridia	Clostridiales	Christensenellaceae	n.a.	OTU477	1	0	1	8	3	2	1	1	0
Firmicutes	Clostridia	Clostridiales	Clostridiaceae	n.a.	OTU72	31	23	80	143	15	31	3	15	0
Firmicutes	Clostridia	Clostridiales	Clostridiaceae	n.a.	OTU221	0	3	5	12	0	0	28	16	57
Firmicutes	Clostridia	Clostridiales	Clostridiaceae	n.a.	OTU123524	0	0	4	2	0	0	47	0	6
Firmicutes	Clostridia	Clostridiales	Clostridiaceae	n.a.	OTU257	0	0	7	4	0	0	10	5	121
Firmicutes	Clostridia	Clostridiales	Clostridiaceae	n.a.	OTU97	0	0	0	0	19	11	10	19	0
Firmicutes	Clostridia	Clostridiales	Clostridiaceae	n.a.	OTU321	34	21	27	20	0	0	0	0	1
Firmicutes	Clostridia	Clostridiales	Clostridiaceae	n.a.	OTU295	0	0	5	5	0	0	5	3	58
Firmicutes	Clostridia	Clostridiales	Clostridiaceae	Clostridium	OTU536	2	0	0	9	0	0	0	0	0
Firmicutes	Clostridia	Clostridiales	Clostridiaceae	Clostridium	OTU2803	0	0	0	0	2	0	5	4	0
Firmicutes	Clostridia	Clostridiales	Clostridiaceae	Clostridium	OTU784	0	0	0	0	0	0	0	0	0
Firmicutes	Clostridia	Clostridiales	Clostridiaceae	Clostridium	OTU625	5	2	2	2	0	0	0	0	0
Firmicutes	Clostridia	Clostridiales	Clostridiaceae	Clostridium	OTU1415	1	1	1	8	0	1	0	2	0
Firmicutes	Clostridia	Clostridiales	Clostridiaceae	Clostridium	OTU1387	1	0	0	2	0	0	0	0	0
Firmicutes	Clostridia	Clostridiales	Clostridiaceae	Clostridium	OTU61	0	0	0	0	14	2	52	189	0
Firmicutes	Clostridia	Clostridiales	Clostridiaceae	Clostridium	OTU2277	3	0	3	7	0	0	0	0	0
Firmicutes	Clostridia	Clostridiales	Clostridiaceae	Clostridium	OTU114	19	50	38	49	0	0	0	2	20
Firmicutes	Clostridia	Clostridiales	Clostridiaceae	Clostridium	OTU10611	0	0	0	0	0	0	0	0	0
Firmicutes	Clostridia	Clostridiales	Clostridiaceae	Clostridium	OTU202	0	0	0	1	0	0	0	5	149
Firmicutes	Clostridia	Clostridiales	Clostridiaceae	Clostridium	OTU78	0	0	0	0	5	100	7	176	0
Firmicutes	Clostridia	Clostridiales	Clostridiaceae	Clostridium	OTU76	39	4	18	93	0	1	0	0	0
Firmicutes	Clostridia	Clostridiales	Clostridiaceae	Clostridium	OTU108	0	0	0	6	0	0	0	0	0
Firmicutes	Clostridia	Clostridiales	Clostridiaceae	Clostridium	OTU1507	0	0	0	0	0	0	0	0	0
Firmicutes	Clostridia	Clostridiales	Clostridiaceae	Clostridium	OTU218	6	12	7	12	0	0	0	0	3
Firmicutes	Clostridia	Clostridiales	Clostridiaceae	Clostridium	OTU127	0	0	6	40	8	16	7	54	0
Firmicutes	Clostridia	Clostridiales	Clostridiaceae	Clostridium	OTU754	1	0	0	3	0	0	0	0	0
Firmicutes	Clostridia	Clostridiales	Clostridiaceae	Clostridium	OTU229	5	1	21	32	2	0	2	2	0
Firmicutes	Clostridia	Clostridiales	Clostridiaceae	Clostridium	OTU1245	0	0	0	0	0	0	0	0	0
Firmicutes	Clostridia	Clostridiales	Clostridiaceae	Clostridium	OTU320	0	0	0	2	0	3	0	3	0
Firmicutes	Clostridia	Clostridiales	Clostridiaceae	Clostridium	OTU353	0	0	1	4	0	0	1	1	57
Firmicutes	Clostridia	Clostridiales	Clostridiaceae	Clostridium	OTU356	0	0	0	0	0	0	0	0	0
Firmicutes	Clostridia	Clostridiales	Clostridiaceae	Clostridium	OTU199	17	0	21	83	1	0	0	0	0
Firmicutes	Clostridia	Clostridiales	Clostridiaceae	Clostridium	OTU123	3	1	10	23	0	0	0	39	323
Firmicutes	Clostridia	Clostridiales	Clostridiaceae	Clostridium	OTU574	0	1	0	2	0	0	0	2	66
Firmicutes	Clostridia	Clostridiales	Clostridiaceae	Clostridium	OTU153	39	8	34	70	0	1	0	0	0
Firmicutes	Clostridia	Clostridiales	Clostridiaceae	Clostridium	OTU46	67	17	78	310	0	2	0	0	2
Firmicutes	Clostridia	Clostridiales	Clostridiaceae	Clostridium	OTU239	1	1	12	4	0	0	0	4	23
Firmicutes	Clostridia	Clostridiales	Clostridiaceae	Clostridium	OTU237	1	0	0	0	0	0	0	0	0
Firmicutes	Clostridia	Clostridiales	Clostridiaceae	Clostridium	OTU231	3	6	0	8	0	0	2	2	68
Firmicutes	Clostridia	Clostridiales	Clostridiaceae	Clostridium	OTU230	0	0	0	0	0	0	1	1	0
Firmicutes	Clostridia	Clostridiales	Clostridiaceae	Clostridium	OTU344	44	5	39	173	0	0	0	0	0
Firmicutes	Clostridia	Clostridiales	Clostridiaceae	Clostridium	OTU19374	0	0	0	0	0	0	0	0	0
Firmicutes	Clostridia	Clostridiales	Clostridiaceae	Clostridium	OTU1171	0	0	2	2	0	0	0	0	0
Firmicutes	Clostridia	Clostridiales	Clostridiaceae	Clostridium	OTU3928	1	0	3	29	0	0	0	0	0
Firmicutes	Clostridia	Clostridiales	Clostridiaceae	Clostridium	OTU27927	0	0	0	0	0	0	0	0	0
Firmicutes	Clostridia	Clostridiales	Clostridiaceae	Clostridium	OTU670	0	2	0	1	0	0	0	1	45
Firmicutes	Clostridia	Clostridiales	Clostridiaceae	Clostridium	OTU240	0	0	1	16	0	1	0	0	0
Firmicutes	Clostridia	Clostridiales	Clostridiaceae	Clostridium	OTU128	0	0	0	0	2	1	1	0	0
Firmicutes	Clostridia	Clostridiales	Clostridiaceae	Clostridium	OTU60957	0	0	0	0	0	14	4	36	0
Firmicutes	Clostridia	Clostridiales	Clostridiaceae	Clostridium	OTU998	0	0	0	0	0	0	0	0	0
Firmicutes	Clostridia	Clostridiales	Clostridiaceae	Clostridium	OTU977	0	0	9	8	0	1	0	0	0
Firmicutes	Clostridia	Clostridiales	Clostridiaceae	Clostridium	OTU710	0	0	0	24	0	0	0	0	0
Firmicutes	Clostridia	Clostridiales	Clostridiaceae	Clostridium	OTU2975	0	0	0	0	0	0	0	0	0
Firmicutes	Clostridia	Clostridiales	Clostridiaceae	Clostridium	OTU605	1	0	3	1	0	1	1	1	0
Firmicutes	Clostridia	Clostridiales	Clostridiaceae	Clostridium	OTU4	1121	103	800	3261	1	2	1	2	4
Firmicutes	Clostridia	Clostridiales	Clostridiaceae	Clostridium	OTU262	2	8	3	35	0	2	1	4	0
Firmicutes	Clostridia	Clostridiales	Clostridiaceae	Clostridium	OTU51834	0	0	0	0	0	0	0	1	0
Firmicutes	Clostridia	Clostridiales	Clostridiaceae	Clostridium	OTU27	1	0	0	0	38	49	140	67	0
Firmicutes	Clostridia	Clostridiales	Clostridiaceae	Clostridium	OTU23	0	0	0	0	0	1	1	0	0
Firmicutes	Clostridia	Clostridiales	Clostridiaceae	Clostridium	OTU158	0	0	8	6	1	0	4	6	225
Firmicutes	Clostridia	Clostridiales	Clostridiaceae	Clostridium	OTU887	0	0	0	1	0	0	0	0	0
Firmicutes	Clostridia	Clostridiales	Clostridiaceae	Clostridium	OTU489	7	2	4	7	0	0	0	0	0
Firmicutes	Clostridia	Clostridiales	Clostridiaceae	Clostridium	OTU82	2	3	1	6	32	70	15	12	1
Firmicutes	Clostridia	Clostridiales	Clostridiaceae	Clostridium	OTU336	7	2	7	18	0	0	0	0	0
Firmicutes	Clostridia	Clostridiales	Clostridiaceae	Clostridium	OTU330	9	1	15	17	0	0	0	1	24
Firmicutes	Clostridia	Clostridiales	Clostridiaceae	Clostridium	OTU276	6	11	19	21	0	0	0	3	51
Firmicutes	Clostridia	Clostridiales	Clostridiaceae	Clostridium	OTU278	0	0	0	1	0	0	1	2	0
Firmicutes	Clostridia	Clostridiales	Clostridiaceae	Clostridium	OTU825	0	0	0	4	0	0	0	1	3
Firmicutes	Clostridia	Clostridiales	Clostridiaceae	Clostridium	OTU149	0	0	12	0	6	18	31	5	0
Firmicutes	Clostridia	Clostridiales	Clostridiaceae	Clostridium	OTU3529	0	0	0	0	1	4	1	10	0
Firmicutes	Clostridia	Clostridiales	Clostridiaceae	Clostridium	OTU32	0	1	0	0	0	0	0	1	0
Firmicutes	Clostridia	Clostridiales	Clostridiaceae	Clostridium	OTU909	0	0	2	4	0	0	0	0	0
Firmicutes	Clostridia	Clostridiales	Clostridiaceae	Clostridium	OTU170	0	0	9	7	0	0	3	11	200
Firmicutes	Clostridia	Clostridiales	Clostridiaceae	Clostridium	OTU733	0	0	0	0	0	0	0	1	0
Firmicutes	Clostridia	Clostridiales	Clostridiaceae	Clostridium	OTU1104	0	0	0	0	0	0	1	0	1
Firmicutes	Clostridia	Clostridiales	Clostridiaceae	Clostridium	OTU1103	3	2	5	15	0	0	0	0	0
Firmicutes	Clostridia	Clostridiales	Clostridiaceae	Clostridium	OTU663	0	0	0	0	0	1	3	5	0
Firmicutes	Clostridia	Clostridiales	Clostridiaceae	Clostridium	OTU312	7	0	14	17	0	0	0	0	0
Firmicutes	Clostridia	Clostridiales	Clostridiaceae	Proteiniclasticum	OTU323	0	0	0	1	1	0	0	2	129
Firmicutes	Clostridia	Clostridiales	Clostridiaceae	Proteiniclasticum	OTU152	0	0	1	3	0	0	1	16	263
Firmicutes	Clostridia	Clostridiales	Clostridiaceae	SMB53	OTU1255	0	0	1	4	0	0	18	4	12
Firmicutes	Clostridia	Clostridiales	Clostridiaceae	Thermoanaerobacterium	OTU53757	0	0	0	0	0	0	0	0	0
Firmicutes	Clostridia	Clostridiales	Clostridiaceae	Thermoanaerobacterium	OTU1395	0	0	0	0	0	0	0	0	0
Firmicutes	Clostridia	Clostridiales	Clostridiaceae	Thermoanaerobacterium	OTU55453	0	0	0	0	0	0	0	0	0
Firmicutes	Clostridia	Clostridiales	Clostridiaceae	Thermoanaerobacterium	OTU2038	0	0	0	0	0	0	0	0	0
Firmicutes	Clostridia	Clostridiales	Clostridiaceae	Thermoanaerobacterium	OTU53058	0	0	0	0	0	0	0	0	0
Firmicutes	Clostridia	Clostridiales	Clostridiaceae	Thermoanaerobacterium	OTU53920	0	0	0	0	0	0	0	0	0
Firmicutes	Clostridia	Clostridiales	Clostridiaceae	Thermoanaerobacterium	OTU19	0	0	0	0	0	0	0	0	0
Firmicutes	Clostridia	Clostridiales	Clostridiaceae	Thermoanaerobacterium	OTU1371	0	0	0	0	0	0	0	0	0
Firmicutes	Clostridia	Clostridiales	Clostridiaceae	Thermoanaerobacterium	OTU52879	0	0	0	0	0	0	0	0	0
Firmicutes	Clostridia	Clostridiales	Clostridiaceae	Thermoanaerobacterium	OTU69590	0	0	0	0	0	0	0	0	0
Firmicutes	Clostridia	Clostridiales	Clostridiaceae	n.a.	OTU1220	0	0	0	0	0	0	0	0	0
Firmicutes	Clostridia	Clostridiales	Clostridiaceae	n.a.	OTU17	3	0	99	296	4	1	867	242	1676
Firmicutes	Clostridia	Clostridiales	Clostridiaceae	n.a.	OTU442	0	1	0	1	0	0	0	0	0
Firmicutes	Clostridia	Clostridiales	Clostridiaceae	n.a.	OTU1159	0	0	0	0	0	0	0	1	0
Firmicutes	Clostridia	Clostridiales	Clostridiaceae	n.a.	OTU150952	0	0	0	6	0	0	0	10	62
Firmicutes	Clostridia	Clostridiales	Clostridiaceae	n.a.	OTU2663	0	0	0	0	0	0	0	0	0
Firmicutes	Clostridia	Clostridiales	Dehalobacteriaceae	Dehalobacterium	OTU354	7	1	5	4	0	0	0	0	8
Firmicutes	Clostridia	Clostridiales	Dehalobacteriaceae	Dehalobacterium	OTU332	3	6	1	3	0	0	0	2	0
Firmicutes	Clostridia	Clostridiales	EtOH8	n.a.	OTU98	0	0	1	1	0	0	0	0	0
Firmicutes	Clostridia	Clostridiales	Eubacteriaceae	n.a.	OTU719	0	0	0	0	0	0	0	5	56
Firmicutes	Clostridia	Clostridiales	Eubacteriaceae	PseudoramibacterEubacterium	OTU178	0	14	39	5	0	1	0	1	0
Firmicutes	Clostridia	Clostridiales	Gracilibacteraceae	Lutispora	OTU302	0	0	3	0	0	0	0	1	0
Firmicutes	Clostridia	Clostridiales	Lachnospiraceae	n.a.	OTU232	0	0	2	4	0	1	1	6	75
Firmicutes	Clostridia	Clostridiales	Lachnospiraceae	n.a.	OTU875	0	0	0	0	0	1	0	0	0
Firmicutes	Clostridia	Clostridiales	Lachnospiraceae	n.a.	OTU346	0	0	0	0	1	6	2	5	1
Firmicutes	Clostridia	Clostridiales	Lachnospiraceae	n.a.	OTU187	1	1	3	0	0	0	1	0	6
Firmicutes	Clostridia	Clostridiales	Lachnospiraceae	n.a.	OTU943	13	5	9	4	0	0	0	0	6
Firmicutes	Clostridia	Clostridiales	Lachnospiraceae	n.a.	OTU705	1	5	0	0	0	0	1	0	26
Firmicutes	Clostridia	Clostridiales	Lachnospiraceae	n.a.	OTU15	0	0	0	0	10	26	40	29	2
Firmicutes	Clostridia	Clostridiales	Lachnospiraceae	n.a.	OTU757	55	7	5	3	0	0	1	0	25
Firmicutes	Clostridia	Clostridiales	Lachnospiraceae	n.a.	OTU334	0	0	0	1	0	0	1	6	50
Firmicutes	Clostridia	Clostridiales	Lachnospiraceae	n.a.	OTU381	0	0	0	1	0	0	0	0	13
Firmicutes	Clostridia	Clostridiales	Lachnospiraceae	Butyrivibrio	OTU691	0	0	1	1	0	0	3	1	31
Firmicutes	Clostridia	Clostridiales	Lachnospiraceae	Butyrivibrio	OTU120	0	0	8	5	0	0	17	16	113
Firmicutes	Clostridia	Clostridiales	Lachnospiraceae	Butyrivibrio	OTU333	0	0	2	0	0	0	4	4	36
Firmicutes	Clostridia	Clostridiales	Lachnospiraceae	Butyrivibrio	OTU28629	0	0	0	0	0	0	1	1	8
Firmicutes	Clostridia	Clostridiales	Lachnospiraceae	Butyrivibrio	OTU389	0	0	5	7	1	0	19	29	112
Firmicutes	Clostridia	Clostridiales	Lachnospiraceae	Butyrivibrio	OTU91	0	0	15	15	0	0	40	37	319
Firmicutes	Clostridia	Clostridiales	Lachnospiraceae	Coprococcus	OTU48033	0	0	0	0	0	0	0	0	0
Firmicutes	Clostridia	Clostridiales	Lachnospiraceae	Coprococcus	OTU1666	0	0	0	0	1	1	0	0	0
Firmicutes	Clostridia	Clostridiales	Lachnospiraceae	Coprococcus	OTU29	17	2	19	26	37	142	10	26	12
Firmicutes	Clostridia	Clostridiales	Lachnospiraceae	Coprococcus	OTU285	0	2	1	1	0	0	3	1	137
Firmicutes	Clostridia	Clostridiales	Lachnospiraceae	Coprococcus	OTU48636	0	0	0	0	0	0	0	0	0
Firmicutes	Clostridia	Clostridiales	Lachnospiraceae	Coprococcus	OTU1109	0	0	0	0	2	5	0	1	1
Firmicutes	Clostridia	Clostridiales	Lachnospiraceae	n.a.	OTU209	0	0	0	0	0	5	0	2	0
Firmicutes	Clostridia	Clostridiales	Lachnospiraceae	n.a.	OTU1040	0	0	1	0	0	0	2	5	30
Firmicutes	Clostridia	Clostridiales	Lachnospiraceae	n.a.	OTU729	4	2	2	6	1	0	1	0	4
Firmicutes	Clostridia	Clostridiales	Peptococcaceae	n.a.	OTU301	0	0	0	0	0	7	3	16	0
Firmicutes	Clostridia	Clostridiales	Peptococcaceae	n.a.	OTU317	0	0	0	0	1	0	0	1	0
Firmicutes	Clostridia	Clostridiales	Peptococcaceae	n.a.	OTU382	0	4	0	3	0	1	0	0	0
Firmicutes	Clostridia	Clostridiales	Peptococcaceae	Pelotomaculum	OTU3441	0	0	1	1	3	13	0	4	0
Firmicutes	Clostridia	Clostridiales	Peptococcaceae	Pelotomaculum	OTU135391	0	34	0	34	0	1	0	3	0
Firmicutes	Clostridia	Clostridiales	Peptococcaceae	Pelotomaculum	OTU59	46	118	57	177	32	39	2	24	0
Firmicutes	Clostridia	Clostridiales	Peptococcaceae	n.a.	OTU331	8	2	4	1	0	0	0	0	0
Firmicutes	Clostridia	Clostridiales	Peptostreptococcaceae	Peptostreptococcus	OTU148	0	0	1	0	2	0	1	1	26
Firmicutes	Clostridia	Clostridiales	Ruminococcaceae	n.a.	OTU3987	0	0	0	0	3	6	9	16	0
Firmicutes	Clostridia	Clostridiales	Ruminococcaceae	n.a.	OTU306	2	1	24	8	0	1	0	0	2
Firmicutes	Clostridia	Clostridiales	Ruminococcaceae	n.a.	OTU115	0	0	0	0	48	20	34	81	0
Firmicutes	Clostridia	Clostridiales	Ruminococcaceae	n.a.	OTU119	0	0	0	3	2	73	5	17	0
Firmicutes	Clostridia	Clostridiales	Ruminococcaceae	n.a.	OTU638	0	0	11	11	0	0	0	0	0
Firmicutes	Clostridia	Clostridiales	Ruminococcaceae	n.a.	OTU200	6	11	6	14	0	0	0	0	48
Firmicutes	Clostridia	Clostridiales	Ruminococcaceae	n.a.	OTU102	0	0	0	87	0	0	0	0	0
Firmicutes	Clostridia	Clostridiales	Ruminococcaceae	n.a.	OTU1720	0	0	0	0	0	0	3	13	0
Firmicutes	Clostridia	Clostridiales	Ruminococcaceae	n.a.	OTU107	9	278	12	28	2	2	0	4	0
Firmicutes	Clostridia	Clostridiales	Ruminococcaceae	n.a.	OTU105	0	0	0	0	11	18	15	33	0
Firmicutes	Clostridia	Clostridiales	Ruminococcaceae	n.a.	OTU324	3	5	22	11	0	0	0	0	0
Firmicutes	Clostridia	Clostridiales	Ruminococcaceae	n.a.	OTU190	0	0	0	0	8	15	9	3	0
Firmicutes	Clostridia	Clostridiales	Ruminococcaceae	n.a.	OTU151	0	0	0	0	21	34	11	7	0
Firmicutes	Clostridia	Clostridiales	Ruminococcaceae	n.a.	OTU1162	0	0	1	0	0	4	0	4	0
Firmicutes	Clostridia	Clostridiales	Ruminococcaceae	n.a.	OTU652	0	0	0	0	2	9	5	9	0
Firmicutes	Clostridia	Clostridiales	Ruminococcaceae	n.a.	OTU1231	0	0	0	0	0	0	0	0	0
Firmicutes	Clostridia	Clostridiales	Ruminococcaceae	n.a.	OTU640	3	1	0	5	0	0	0	0	0
Firmicutes	Clostridia	Clostridiales	Ruminococcaceae	n.a.	OTU678	0	0	0	0	2	2	2	8	0
Firmicutes	Clostridia	Clostridiales	Ruminococcaceae	n.a.	OTU3591	0	0	0	0	3	3	3	2	0
Firmicutes	Clostridia	Clostridiales	Ruminococcaceae	n.a.	OTU250	0	0	0	11	0	0	0	0	52
Firmicutes	Clostridia	Clostridiales	Ruminococcaceae	n.a.	OTU2097	0	0	0	0	0	2	3	12	0
Firmicutes	Clostridia	Clostridiales	Ruminococcaceae	n.a.	OTU1458	0	0	10	4	0	0	6	11	126
Firmicutes	Clostridia	Clostridiales	Ruminococcaceae	n.a.	OTU458	0	10	1	1	3	5	3	2	0
Firmicutes	Clostridia	Clostridiales	Ruminococcaceae	n.a.	OTU397	0	0	0	0	1	0	0	0	0
Firmicutes	Clostridia	Clostridiales	Ruminococcaceae	n.a.	OTU393	2	2	3	0	1	1	0	3	0
Firmicutes	Clostridia	Clostridiales	Ruminococcaceae	n.a.	OTU29885	0	2	1	0	1	0	0	0	0
Firmicutes	Clostridia	Clostridiales	Ruminococcaceae	n.a.	OTU89	44	24	13	28	1	1	1	1	0
Firmicutes	Clostridia	Clostridiales	Ruminococcaceae	n.a.	OTU272	0	0	4	10	0	0	0	0	0
Firmicutes	Clostridia	Clostridiales	Ruminococcaceae	n.a.	OTU1629	0	18	0	4	0	0	0	0	0
Firmicutes	Clostridia	Clostridiales	Ruminococcaceae	n.a.	OTU567	0	0	0	1	0	0	0	6	54
Firmicutes	Clostridia	Clostridiales	Ruminococcaceae	n.a.	OTU94	41	46	68	54	0	1	0	0	0
Firmicutes	Clostridia	Clostridiales	Ruminococcaceae	n.a.	OTU501	0	1	0	0	0	0	0	0	74
Firmicutes	Clostridia	Clostridiales	Ruminococcaceae	n.a.	OTU299	0	0	1	2	0	0	0	0	25
Firmicutes	Clostridia	Clostridiales	Ruminococcaceae	Ethanoligenens	OTU415	0	0	0	0	0	0	0	0	0
Firmicutes	Clostridia	Clostridiales	Ruminococcaceae	Oscillospira	OTU161	8	19	30	15	0	0	0	0	2
Firmicutes	Clostridia	Clostridiales	Ruminococcaceae	Ruminococcus	OTU156	0	0	0	0	0	0	0	0	0
Firmicutes	Clostridia	Clostridiales	Ruminococcaceae	Ruminococcus	OTU87	0	0	6	19	1	0	19	30	357
Firmicutes	Clostridia	Clostridiales	Ruminococcaceae	Ruminococcus	OTU159	0	0	0	0	3	0	0	0	0
Firmicutes	Clostridia	Clostridiales	Ruminococcaceae	Ruminococcus	OTU485	0	0	0	1	0	0	2	4	37
Firmicutes	Clostridia	Clostridiales	Ruminococcaceae	Ruminococcus	OTU328	8	0	0	0	0	0	1	69	0
Firmicutes	Clostridia	Clostridiales	Ruminococcaceae	Ruminococcus	OTU53116	0	0	0	0	0	0	0	0	0
Firmicutes	Clostridia	Clostridiales	Ruminococcaceae	n.a.	OTU379	0	0	0	0	2	3	9	5	0
Firmicutes	Clostridia	Clostridiales	Ruminococcaceae	n.a.	OTU9	2	0	36	14	82	213	142	329	1
Firmicutes	Clostridia	Clostridiales	Ruminococcaceae	n.a.	OTU1301	0	0	0	0	0	0	4	1	0
Firmicutes	Clostridia	Clostridiales	Symbiobacteriaceae	Symbiobacterium	OTU223	0	0	0	0	0	1	0	0	0
Firmicutes	Clostridia	Clostridiales	Symbiobacteriaceae	Symbiobacterium	OTU298	0	0	0	0	3	11	5	5	0
Firmicutes	Clostridia	Clostridiales	Symbiobacteriaceae	Symbiobacterium	OTU1032	0	0	0	0	1	0	0	0	0
Firmicutes	Clostridia	Clostridiales	Syntrophomonadaceae	Syntrophomonas	OTU1076	0	0	0	0	4	5	0	6	0
Firmicutes	Clostridia	Clostridiales	Syntrophomonadaceae	Syntrophomonas	OTU162	14	12	33	71	0	0	0	0	0
Firmicutes	Clostridia	Clostridiales	Syntrophomonadaceae	Syntrophomonas	OTU46109	6	4	3	12	0	0	0	0	0
Firmicutes	Clostridia	Clostridiales	Syntrophomonadaceae	Syntrophomonas	OTU8	1	1	0	0	409	931	199	1057	1
Firmicutes	Clostridia	Clostridiales	Syntrophomonadaceae	Syntrophomonas	OTU13603	0	0	0	0	0	0	0	0	0
Firmicutes	Clostridia	Clostridiales	Syntrophomonadaceae	Syntrophomonas	OTU63637	4	3	6	12	0	0	0	0	0
Firmicutes	Clostridia	Clostridiales	Syntrophomonadaceae	Syntrophomonas	OTU203	0	0	0	0	5	0	0	0	0
Firmicutes	Clostridia	Clostridiales	Syntrophomonadaceae	Syntrophomonas	OTU695	0	0	0	0	2	2	1	17	0
Firmicutes	Clostridia	Clostridiales	Syntrophomonadaceae	Syntrophomonas	OTU101532	4	5	4	4	0	0	0	0	0
Firmicutes	Clostridia	Clostridiales	Syntrophomonadaceae	Syntrophomonas	OTU122	0	0	0	2	0	5	9	60	0
Firmicutes	Clostridia	Clostridiales	Syntrophomonadaceae	Syntrophomonas	OTU126	0	0	0	0	1	1	12	16	1
Firmicutes	Clostridia	Clostridiales	Syntrophomonadaceae	Syntrophomonas	OTU7087	0	0	0	0	0	0	0	0	0
Firmicutes	Clostridia	Clostridiales	Syntrophomonadaceae	Syntrophomonas	OTU377	0	0	0	4	0	0	0	0	76
Firmicutes	Clostridia	Clostridiales	Syntrophomonadaceae	Syntrophomonas	OTU182	6	13	1	31	0	0	0	0	0
Firmicutes	Clostridia	Clostridiales	Syntrophomonadaceae	Syntrophomonas	OTU649	0	0	0	0	0	10	1	2	0
Firmicutes	Clostridia	Clostridiales	Syntrophomonadaceae	Syntrophomonas	OTU82530	0	0	0	0	1	0	0	0	0
Firmicutes	Clostridia	Clostridiales	Syntrophomonadaceae	Syntrophomonas	OTU15166	2	3	3	4	0	0	0	0	0
Firmicutes	Clostridia	Clostridiales	Syntrophomonadaceae	Syntrophomonas	OTU307	0	0	0	0	0	0	0	0	0
Firmicutes	Clostridia	Clostridiales	Syntrophomonadaceae	Syntrophomonas	OTU1686	0	0	0	0	2	8	1	9	0
Firmicutes	Clostridia	Clostridiales	Syntrophomonadaceae	Syntrophomonas	OTU753	0	0	0	0	6	12	6	17	1
Firmicutes	Clostridia	Clostridiales	Syntrophomonadaceae	Syntrophomonas	OTU97835	3	2	5	4	0	0	0	0	0
Firmicutes	Clostridia	Clostridiales	Syntrophomonadaceae	Syntrophomonas	OTU37	167	193	199	578	0	0	0	1	1
Firmicutes	Clostridia	Clostridiales	Syntrophomonadaceae	Syntrophomonas	OTU142	10	16	13	29	0	0	0	0	0
Firmicutes	Clostridia	Clostridiales	Syntrophomonadaceae	Syntrophomonas	OTU518	0	0	0	0	9	2	4	3	0
Firmicutes	Clostridia	Clostridiales	Syntrophomonadaceae	Syntrophomonas	OTU73031	0	0	0	0	0	2	1	17	0
Firmicutes	Clostridia	Clostridiales	Syntrophomonadaceae	Syntrophomonas	OTU326	6	18	10	7	0	0	0	0	0
Firmicutes	Clostridia	Clostridiales	Syntrophomonadaceae	Syntrophomonas	OTU174	10	35	9	84	0	0	0	0	0
Firmicutes	Clostridia	Clostridiales	Syntrophomonadaceae	Syntrophomonas	OTU291	29	48	36	58	0	0	0	1	0
Firmicutes	Clostridia	Clostridiales	Syntrophomonadaceae	Syntrophomonas	OTU294	0	0	0	0	9	13	0	0	0
Firmicutes	Clostridia	Clostridiales	Syntrophomonadaceae	Syntrophomonas	OTU401	2	7	1	14	0	0	0	0	0
Firmicutes	Clostridia	Clostridiales	Veillonellaceae	n.a.	OTU434	36	15	2	6	0	2	0	0	0
Firmicutes	Clostridia	Clostridiales	Veillonellaceae	n.a.	OTU144	0	0	0	0	0	11	0	0	0
Firmicutes	Clostridia	Clostridiales	Veillonellaceae	Megasphaera	OTU367	0	0	0	0	0	0	0	0	0
Firmicutes	Clostridia	Clostridiales	Veillonellaceae	vadinHB04	OTU173	8	34	0	2	2	0	0	2	41
Firmicutes	Clostridia	Clostridiales	n.a.	n.a.	OTU164	0	0	0	0	1	5	8	13	0
Firmicutes	Clostridia	Clostridiales	n.a.	n.a.	OTU534	0	9	11	11	0	0	0	0	0
Firmicutes	Clostridia	Clostridiales	n.a.	n.a.	OTU639	0	0	0	0	0	0	1	0	0
Firmicutes	Clostridia	Clostridiales	n.a.	n.a.	OTU3084	6	0	4	11	0	0	0	0	0
Firmicutes	Clostridia	Clostridiales	n.a.	n.a.	OTU109	16	25	40	49	0	0	0	0	0
Firmicutes	Clostridia	Clostridiales	n.a.	n.a.	OTU692	0	0	9	17	0	0	10	8	56
Firmicutes	Clostridia	Clostridiales	n.a.	n.a.	OTU1952	1	1	3	3	0	0	0	0	0
Firmicutes	Clostridia	Clostridiales	n.a.	n.a.	OTU243	1	14	2	26	0	0	0	0	0
Firmicutes	Clostridia	Clostridiales	n.a.	n.a.	OTU475	0	0	0	0	1	6	7	0	0
Firmicutes	Clostridia	Clostridiales	n.a.	n.a.	OTU17762	0	0	0	2	0	0	6	3	3
Firmicutes	Clostridia	Clostridiales	n.a.	n.a.	OTU251	0	0	4	4	0	0	2	2	204
Firmicutes	Clostridia	Clostridiales	n.a.	n.a.	OTU18	13	231	117	114	0	2	1	0	0
Firmicutes	Clostridia	Clostridiales	n.a.	n.a.	OTU102232	0	0	0	0	21	4	11	7	0
Firmicutes	Clostridia	Clostridiales	n.a.	n.a.	OTU2236	0	0	0	0	7	0	4	3	0
Firmicutes	Clostridia	Clostridiales	n.a.	n.a.	OTU421	6	0	5	3	0	0	0	0	0
Firmicutes	Clostridia	Clostridiales	n.a.	n.a.	OTU2917	2	11	6	9	0	0	0	0	0
Firmicutes	Clostridia	Clostridiales	n.a.	n.a.	OTU287	5	1	6	5	0	0	0	0	1
Firmicutes	Clostridia	Clostridiales	n.a.	n.a.	OTU316	0	0	0	0	2	2	6	0	0
Firmicutes	Clostridia	Clostridiales	n.a.	n.a.	OTU105047	1	1	3	3	0	0	0	0	0
Firmicutes	Clostridia	Halanaerobiales	Halanaerobiaceae	n.a.	OTU275	0	0	0	0	0	0	3	11	0
Firmicutes	Clostridia	MBA08	n.a.	n.a.	OTU523	0	0	0	0	0	0	0	8	0
Firmicutes	Clostridia	MBA08	n.a.	n.a.	OTU862	0	0	0	0	1	1	1	24	0
Firmicutes	Clostridia	MBA08	n.a.	n.a.	OTU89645	0	0	0	0	0	4	3	3	0
Firmicutes	Clostridia	MBA08	n.a.	n.a.	OTU558	0	0	2	12	0	3	1	6	0
Firmicutes	Clostridia	MBA08	n.a.	n.a.	OTU2409	0	0	0	0	3	3	0	11	0
Firmicutes	Clostridia	MBA08	n.a.	n.a.	OTU11	8	0	3	6	95	251	289	1597	0
Firmicutes	Clostridia	MBA08	n.a.	n.a.	OTU1078	0	0	0	0	8	2	1	11	0
Firmicutes	Clostridia	MBA08	n.a.	n.a.	OTU140220	0	1	0	3	0	2	2	64	0
Firmicutes	Clostridia	MBA08	n.a.	n.a.	OTU150	1	2	60	23	0	0	0	0	0
Firmicutes	Clostridia	MBA08	n.a.	n.a.	OTU742	0	0	0	0	2	2	6	18	0
Firmicutes	Clostridia	MBA08	n.a.	n.a.	OTU107612	0	0	0	0	0	3	8	7	0
Firmicutes	Clostridia	MBA08	n.a.	n.a.	OTU28728	0	0	0	0	4	2	3	13	0
Firmicutes	Clostridia	MBA08	n.a.	n.a.	OTU26	9	9	21	65	65	96	156	589	0
Firmicutes	Clostridia	MBA08	n.a.	n.a.	OTU28	0	0	0	0	136	101	34	575	0
Firmicutes	Clostridia	MBA08	n.a.	n.a.	OTU81	0	0	0	0	8	25	27	19	0
Firmicutes	Clostridia	MBA08	n.a.	n.a.	OTU424	0	0	0	0	3	1	5	14	0
Firmicutes	Clostridia	MBA08	n.a.	n.a.	OTU904	0	0	0	0	0	6	2	12	0
Firmicutes	Clostridia	MBA08	n.a.	n.a.	OTU2443	0	0	0	0	0	0	0	0	0
Firmicutes	Clostridia	MBA08	n.a.	n.a.	OTU791	0	0	0	0	2	6	9	30	0
Firmicutes	Clostridia	MBA08	n.a.	n.a.	OTU44443	0	0	0	0	5	5	3	23	0
Firmicutes	Clostridia	MBA08	n.a.	n.a.	OTU319	0	0	0	17	3	1	3	0	0
Firmicutes	Clostridia	Natranaerobiales	Anaerobrancaceae	n.a.	OTU411	0	0	0	0	0	0	3	0	0
Firmicutes	Clostridia	Natranaerobiales	Anaerobrancaceae	n.a.	OTU268	0	0	0	0	0	1	9	4	0
Firmicutes	Clostridia	Natranaerobiales	Anaerobrancaceae	Dethiobacter	OTU369	0	0	0	0	0	1	1	12	0
Firmicutes	Clostridia	Natranaerobiales	ML1228J-1	n.a.	OTU388	0	0	0	0	0	0	0	2	0
Firmicutes	Clostridia	Natranaerobiales	ML1228J-1	n.a.	OTU289	0	0	0	0	4	2	9	3	0
Firmicutes	Clostridia	OPB54	n.a.	n.a.	OTU113	0	0	0	0	0	0	1	5	0
Firmicutes	Clostridia	OPB54	n.a.	n.a.	OTU75	0	0	1	1	1	23	2	4	0
Firmicutes	Clostridia	OPB54	n.a.	n.a.	OTU75258	0	0	0	0	4	14	3	1	0
Firmicutes	Clostridia	OPB54	n.a.	n.a.	OTU217	0	0	0	0	0	0	0	1	0
Firmicutes	Clostridia	OPB54	n.a.	n.a.	OTU195	0	0	0	0	0	0	0	9	0
Firmicutes	Clostridia	OPB54	n.a.	n.a.	OTU135	0	0	0	0	1	1	0	5	0
Firmicutes	Clostridia	OPB54	n.a.	n.a.	OTU604	0	0	0	0	2	5	5	0	0
Firmicutes	Clostridia	OPB54	n.a.	n.a.	OTU1327	0	0	0	0	0	0	1	0	0
Firmicutes	Clostridia	OPB54	n.a.	n.a.	OTU52	0	0	0	0	25	93	11	14	2
Firmicutes	Clostridia	SHA-98	n.a.	n.a.	OTU1273	0	1	0	0	0	5	5	5	0
Firmicutes	Clostridia	SHA-98	n.a.	n.a.	OTU590	0	0	0	1	0	0	0	0	0
Firmicutes	Clostridia	SHA-98	n.a.	n.a.	OTU111	0	7	0	0	20	52	4	87	0
Firmicutes	Clostridia	SHA-98	n.a.	n.a.	OTU2996	1	0	4	0	4	14	5	20	0
Firmicutes	Clostridia	SHA-98	n.a.	n.a.	OTU1437	0	0	0	0	2	3	5	7	0
Firmicutes	Clostridia	SHA-98	n.a.	n.a.	OTU345	0	0	0	0	4	2	18	4	0
Firmicutes	Clostridia	SHA-98	n.a.	n.a.	OTU647	0	0	0	0	1	9	2	2	0
Firmicutes	Clostridia	SHA-98	n.a.	n.a.	OTU160216	0	0	0	0	0	57	0	30	0
Firmicutes	Clostridia	SHA-98	n.a.	n.a.	OTU63	0	0	0	0	0	48	0	0	0
Firmicutes	Clostridia	SHA-98	n.a.	n.a.	OTU13	23	6	49	12	32	254	160	452	1
Firmicutes	Clostridia	SHA-98	n.a.	n.a.	OTU96008	0	0	0	0	7	3	1	0	0
Firmicutes	Clostridia	SHA-98	n.a.	n.a.	OTU24	0	0	0	0	118	545	103	318	0
Firmicutes	Clostridia	SHA-98	n.a.	n.a.	OTU965	0	0	0	0	4	14	2	3	0
Firmicutes	Clostridia	SHA-98	n.a.	n.a.	OTU1127	2	0	4	0	0	2	0	4	0
Firmicutes	Clostridia	SHA-98	n.a.	n.a.	OTU1618	0	0	0	0	3	15	2	7	0
Firmicutes	Clostridia	SHA-98	n.a.	n.a.	OTU58	26	25	17	1	0	2	2	7	0
Firmicutes	Clostridia	SHA-98	D2	n.a.	OTU216	2	1	1	0	17	64	0	0	0
Firmicutes	Clostridia	SHA-98	D2	n.a.	OTU545	0	0	0	0	2	1	0	5	0
Firmicutes	Clostridia	SHA-98	D2	n.a.	OTU1148	1	0	1	1	0	1	0	5	0
Firmicutes	Clostridia	SHA-98	D2	n.a.	OTU1914	0	0	0	0	0	2	0	13	0
Firmicutes	Clostridia	SHA-98	D2	n.a.	OTU392	0	0	1	5	10	12	1	6	0
Firmicutes	Clostridia	SHA-98	D2	n.a.	OTU33	0	0	0	1	21	33	32	255	0
Firmicutes	Clostridia	Thermoanaerobacterales	n.a.	n.a.	OTU83977	0	0	0	0	0	12	0	0	0
Firmicutes	Clostridia	Thermoanaerobacterales	n.a.	n.a.	OTU1136	0	0	0	0	4	16	2	19	0
Firmicutes	Clostridia	Thermoanaerobacterales	n.a.	n.a.	OTU47201	0	0	0	0	1	1	0	0	0
Firmicutes	Clostridia	Thermoanaerobacterales	n.a.	n.a.	OTU3050	0	0	0	0	0	13	1	0	0
Firmicutes	Clostridia	Thermoanaerobacterales	n.a.	n.a.	OTU3318	0	0	0	0	1	1	1	6	0
Firmicutes	Clostridia	Thermoanaerobacterales	n.a.	n.a.	OTU62	0	0	0	0	16	206	2	2	0
Firmicutes	Clostridia	Thermoanaerobacterales	n.a.	n.a.	OTU67	0	0	0	0	24	85	15	114	0
Firmicutes	Clostridia	Thermoanaerobacterales	n.a.	n.a.	OTU95725	0	0	0	0	4	12	2	24	0
Firmicutes	Clostridia	Thermoanaerobacterales	n.a.	n.a.	OTU616	0	0	0	0	0	0	0	0	0
Firmicutes	Clostridia	Thermoanaerobacterales	Thermoanaerobacteraceae	n.a.	OTU205	0	0	0	0	2	2	3	15	0
Firmicutes	Clostridia	Thermoanaerobacterales	Thermoanaerobacteraceae	n.a.	OTU57	0	0	0	0	9	54	57	127	0
Firmicutes	Clostridia	Thermoanaerobacterales	Thermoanaerobacteraceae	Moorella	OTU136	0	0	0	0	0	0	0	0	0
Firmicutes	Clostridia	Thermoanaerobacterales	Thermoanaerobacteraceae	Moorella	OTU400	0	0	0	0	1	12	1	10	0
Firmicutes	Clostridia	Thermoanaerobacterales	Thermoanaerobacteraceae	Thermacetogenium	OTU2147	0	0	0	0	0	0	0	0	0
Firmicutes	Clostridia	Thermoanaerobacterales	Thermoanaerobacteraceae	Thermacetogenium	OTU853	0	0	0	0	2	0	1	0	0
Firmicutes	Clostridia	Thermoanaerobacterales	Thermoanaerobacteraceae	Thermacetogenium	OTU2378	0	0	0	0	54	8	16	31	0
Firmicutes	Clostridia	Thermoanaerobacterales	Thermoanaerobacteraceae	Thermacetogenium	OTU24011	0	0	0	0	0	0	0	0	0
Firmicutes	Clostridia	Thermoanaerobacterales	Thermoanaerobacteraceae	Thermacetogenium	OTU350	0	0	0	0	5	5	6	6	0
Firmicutes	Clostridia	Thermoanaerobacterales	Thermoanaerobacteraceae	Thermacetogenium	OTU1694	0	0	0	0	3	2	3	0	0
Firmicutes	Clostridia	Thermoanaerobacterales	Thermoanaerobacteraceae	Thermacetogenium	OTU7	3	3	0	0	1835	473	599	986	26
Firmicutes	Clostridia	Thermoanaerobacterales	Thermoanaerobacteraceae	Thermacetogenium	OTU133	0	0	0	0	75	9	46	22	0
Firmicutes	Clostridia	Thermoanaerobacterales	Thermoanaerobacteraceae	Thermacetogenium	OTU193	0	0	0	0	21	1	20	1	0
Firmicutes	Clostridia	Thermoanaerobacterales	Thermoanaerobacteraceae	Thermacetogenium	OTU428	0	0	0	0	0	0	0	0	0
Firmicutes	Clostridia	Thermoanaerobacterales	Thermoanaerobacteraceae	Thermacetogenium	OTU385	0	0	0	0	0	0	0	0	0
Firmicutes	Clostridia	Thermoanaerobacterales	Thermoanaerobacteraceae	Thermacetogenium	OTU387	0	0	0	0	11	0	5	1	0
Firmicutes	Clostridia	Thermoanaerobacterales	Thermoanaerobacteraceae	Thermacetogenium	OTU563	0	0	0	0	40	16	7	18	0
Firmicutes	Clostridia	Thermoanaerobacterales	Thermoanaerobacteraceae	Thermacetogenium	OTU1295	0	0	0	0	1	0	0	2	0
Firmicutes	Clostridia	Thermoanaerobacterales	Thermoanaerobacteraceae	Thermacetogenium	OTU433	0	1	0	0	1	6	1	2	21
Firmicutes	Clostridia	Thermoanaerobacterales	Thermoanaerobacteraceae	Thermacetogenium	OTU907	0	0	0	0	15	6	3	11	0
Firmicutes	Clostridia	Thermoanaerobacterales	Thermoanaerobacteraceae	Thermacetogenium	OTU507	0	0	0	0	45	19	6	4	0
Firmicutes	Clostridia	Thermoanaerobacterales	Thermoanaerobacteraceae	Thermacetogenium	OTU722	0	0	0	0	9	2	3	4	0
Firmicutes	Clostridia	Thermoanaerobacterales	Thermoanaerobacteraceae	Thermacetogenium	OTU83628	0	0	0	0	0	0	1	0	0
Firmicutes	Clostridia	Thermoanaerobacterales	Thermoanaerobacteraceae	Thermacetogenium	OTU408	0	0	0	0	12	0	4	2	0
Firmicutes	Clostridia	Thermoanaerobacterales	Thermoanaerobacteraceae	Thermoanaerobacter	OTU269	1	0	4	9	0	0	0	0	0
Firmicutes	Clostridia	Thermoanaerobacterales	Thermoanaerobacteraceae	n.a.	OTU99	0	0	0	0	0	2	1	1	0
Firmicutes	Clostridia	Thermoanaerobacterales	Thermodesulfobiaceae	Coprothermobacter	OTU537	0	0	0	0	28	8	45	13	0
Firmicutes	Clostridia	Thermoanaerobacterales	Thermodesulfobiaceae	Coprothermobacter	OTU530	0	0	0	0	15	7	17	3	0
Firmicutes	Clostridia	Thermoanaerobacterales	Thermodesulfobiaceae	Coprothermobacter	OTU1609	0	0	0	0	4	2	0	2	0
Firmicutes	Clostridia	Thermoanaerobacterales	Thermodesulfobiaceae	Coprothermobacter	OTU19493	0	0	0	0	1	1	0	0	0
Firmicutes	Clostridia	Thermoanaerobacterales	Thermodesulfobiaceae	Coprothermobacter	OTU68228	0	0	0	0	2	0	0	0	0
Firmicutes	Clostridia	Thermoanaerobacterales	Thermodesulfobiaceae	Coprothermobacter	OTU83478	0	0	0	0	0	0	0	0	0
Firmicutes	Clostridia	Thermoanaerobacterales	Thermodesulfobiaceae	Coprothermobacter	OTU3200	0	0	0	0	1	3	6	1	0
Firmicutes	Clostridia	Thermoanaerobacterales	Thermodesulfobiaceae	Coprothermobacter	OTU2052	0	0	0	0	1	0	7	0	0
Firmicutes	Clostridia	Thermoanaerobacterales	Thermodesulfobiaceae	Coprothermobacter	OTU65	1	1	1	0	266	55	205	63	0
Firmicutes	Clostridia	Thermoanaerobacterales	Thermodesulfobiaceae	Coprothermobacter	OTU355	0	0	0	0	7	1	5	2	0
Firmicutes	Clostridia	Thermoanaerobacterales	Thermodesulfobiaceae	Coprothermobacter	OTU206	0	0	0	0	4	0	12	1	0
Firmicutes	Clostridia	Thermoanaerobacterales	Thermodesulfobiaceae	Coprothermobacter	OTU2519	0	0	0	0	8	0	4	0	0
Firmicutes	Clostridia	Thermoanaerobacterales	Thermodesulfobiaceae	Coprothermobacter	OTU378	0	0	0	0	45	18	19	7	0
Firmicutes	Clostridia	Thermoanaerobacterales	Thermodesulfobiaceae	Coprothermobacter	OTU694	0	0	0	0	3	3	10	4	0
Firmicutes	Clostridia	Thermoanaerobacterales	Thermodesulfobiaceae	Coprothermobacter	OTU4090	0	0	0	0	15	0	21	1	0
Firmicutes	Clostridia	Thermoanaerobacterales	Thermodesulfobiaceae	Coprothermobacter	OTU213	0	0	0	0	37	4	40	12	0
Firmicutes	Clostridia	Thermoanaerobacterales	Thermodesulfobiaceae	Coprothermobacter	OTU878	0	0	0	0	0	0	2	1	0
Firmicutes	Clostridia	Thermoanaerobacterales	Thermodesulfobiaceae	Coprothermobacter	OTU58129	0	0	0	0	0	0	0	0	0
Firmicutes	Clostridia	Thermoanaerobacterales	Thermodesulfobiaceae	Coprothermobacter	OTU3494	0	0	0	0	3	3	0	0	0
Firmicutes	Clostridia	Thermoanaerobacterales	Thermodesulfobiaceae	Coprothermobacter	OTU776	0	0	0	0	2	2	12	12	0
Firmicutes	Clostridia	Thermoanaerobacterales	Thermodesulfobiaceae	Coprothermobacter	OTU2	11	9	7	4	4517	759	5177	736	1
Firmicutes	Clostridia	Thermoanaerobacterales	Thermodesulfobiaceae	Coprothermobacter	OTU69054	0	0	0	0	1	2	1	0	0
Firmicutes	Clostridia	Thermoanaerobacterales	Thermodesulfobiaceae	Coprothermobacter	OTU102382	0	0	0	0	7	0	1	0	0
Firmicutes	Clostridia	Thermoanaerobacterales	Thermodesulfobiaceae	Coprothermobacter	OTU1342	0	0	0	1	3	0	3	2	0
Firmicutes	Clostridia	Thermoanaerobacterales	Thermodesulfobiaceae	Coprothermobacter	OTU1237	0	0	0	0	13	2	8	4	0
Firmicutes	Clostridia	Thermoanaerobacterales	Thermodesulfobiaceae	Coprothermobacter	OTU3341	0	0	0	0	26	2	28	0	0
Firmicutes	Clostridia	Thermoanaerobacterales	Thermodesulfobiaceae	Coprothermobacter	OTU1356	0	0	0	0	7	2	16	2	0
Firmicutes	Clostridia	Thermoanaerobacterales	Thermodesulfobiaceae	Coprothermobacter	OTU448	0	0	0	0	16	0	24	5	0
Firmicutes	Clostridia	Thermoanaerobacterales	Thermodesulfobiaceae	Coprothermobacter	OTU446	0	0	0	0	6	1	6	0	0
Firmicutes	Clostridia	Thermoanaerobacterales	Thermodesulfobiaceae	Coprothermobacter	OTU1019	0	0	0	0	56	12	77	16	0
Firmicutes	Clostridia	Thermoanaerobacterales	Thermodesulfobiaceae	Coprothermobacter	OTU1123	0	0	0	0	4	2	5	1	0
Firmicutes	Clostridia	Thermoanaerobacterales	Thermodesulfobiaceae	Coprothermobacter	OTU490	0	1	0	0	20	2	17	2	0
Firmicutes	Clostridia	Thermoanaerobacterales	Thermodesulfobiaceae	Coprothermobacter	OTU283	0	0	0	0	41	5	18	5	0
Firmicutes	Clostridia	Thermoanaerobacterales	Thermodesulfobiaceae	Coprothermobacter	OTU794	0	0	0	0	7	2	1	0	0
Firmicutes	Clostridia	n.a.	n.a.	n.a.	OTU165	0	0	0	0	22	17	9	17	0
Firmicutes	Clostridia	n.a.	n.a.	n.a.	OTU3912	0	0	0	0	19	6	11	8	0
Firmicutes	Clostridia	n.a.	n.a.	n.a.	OTU658	0	0	0	0	6	4	4	11	0
Firmicutes	Clostridia	n.a.	n.a.	n.a.	OTU349	0	0	0	0	1	0	3	6	0
Firmicutes	Clostridia	n.a.	n.a.	n.a.	OTU1353	0	0	0	0	10	2	1	4	0
Firmicutes	Clostridia	n.a.	n.a.	n.a.	OTU2362	0	0	0	0	9	3	1	8	0
Firmicutes	Clostridia	n.a.	n.a.	n.a.	OTU449	0	0	0	0	0	0	0	0	0
Firmicutes	Erysipelotrichi	Erysipelotrichales	Erysipelotrichaceae	n.a.	OTU64905	1	1	0	5	0	0	0	0	0
Firmicutes	Erysipelotrichi	Erysipelotrichales	Erysipelotrichaceae	n.a.	OTU222	40	1	24	0	2	0	0	0	0
Firmicutes	Erysipelotrichi	Erysipelotrichales	Erysipelotrichaceae	n.a.	OTU341	0	0	1	0	1	0	3	3	47
Firmicutes	Erysipelotrichi	Erysipelotrichales	Erysipelotrichaceae	n.a.	OTU247	0	0	0	1	0	0	11	11	254
Firmicutes	Erysipelotrichi	Erysipelotrichales	Erysipelotrichaceae	n.a.	OTU97489	0	2	1	8	0	0	0	0	0
Firmicutes	Erysipelotrichi	Erysipelotrichales	Erysipelotrichaceae	n.a.	OTU335	18	0	8	0	0	0	1	0	1
Firmicutes	Erysipelotrichi	Erysipelotrichales	Erysipelotrichaceae	Erysipelothrix	OTU595	0	0	0	1	0	0	3	3	29
Firmicutes	Erysipelotrichi	Erysipelotrichales	Erysipelotrichaceae	Erysipelothrix	OTU241	0	0	1	0	0	0	10	4	122
Firmicutes	Erysipelotrichi	Erysipelotrichales	Erysipelotrichaceae	Erysipelothrix	OTU329	0	0	1	2	0	0	2	4	42
Firmicutes	Erysipelotrichi	Erysipelotrichales	Erysipelotrichaceae	RFN20	OTU49	13	1	21	267	0	0	0	0	1
Firmicutes	Erysipelotrichi	Erysipelotrichales	Erysipelotrichaceae	n.a.	OTU36	1	43	0	80	0	0	0	0	0
Firmicutes	Erysipelotrichi	Erysipelotrichales	Erysipelotrichaceae	n.a.	OTU292	0	0	1	0	0	0	9	4	63
Firmicutes	OPB54	n.a.	n.a.	n.a.	OTU66	11	1	4	0	31	18	9	60	0
OP11	OP11-2	WCHB1-07	n.a.	n.a.	OTU337	10	2	2	0	0	0	0	0	0
OP9	JS1	BA021	n.a.	n.a.	OTU339	0	1	1	23	0	0	0	0	0
OP9	OPB46	OPB72	TIBD11	n.a.	OTU94043	2	0	3	1	8	0	9	0	0
OP9	OPB46	OPB72	TIBD11	n.a.	OTU159028	0	0	0	1	0	5	0	13	0
OP9	OPB46	OPB72	TIBD11	n.a.	OTU322	1	0	2	0	32	11	15	3	0
OP9	OPB46	OPB72	TIBD11	n.a.	OTU22	108	0	144	7	152	81	184	67	1
OP9	OPB46	OPB72	TIBD11	n.a.	OTU84291	3	0	4	0	13	0	7	0	0
OP9	OPB46	SHA-1	n.a.	n.a.	OTU172	12	21	14	22	0	0	0	0	0
Proteobacteria	Betaproteobacteria	Rhodocyclales	Rhodocyclaceae	Hydrogenophilus	OTU93	0	0	0	0	2	4	0	0	0
Proteobacteria	Betaproteobacteria	Rhodocyclales	Rhodocyclaceae	n.a.	OTU210	0	0	0	0	0	3	0	0	0
Proteobacteria	Deltaproteobacteria	Desulfobacterales	Desulfobulbaceae	Desulfobulbus	OTU167	9	16	11	19	0	0	0	0	0
Proteobacteria	Deltaproteobacteria	GW-28	n.a.	n.a.	OTU365	0	13	0	15	0	0	0	0	0
Proteobacteria	Deltaproteobacteria	Syntrophobacterales	Syntrophaceae	n.a.	OTU290	2	1	1	41	0	0	0	0	0
Proteobacteria	Gammaproteobacteria	Alteromonadales	Shewanellaceae	Shewanella	OTU347	3	0	2	0	1	0	0	0	6
Proteobacteria	Gammaproteobacteria	Pseudomonadales	Pseudomonadaceae	Pseudomonas	OTU304	0	0	0	0	0	0	0	0	0
SAR406	AB16	noFP_H7	n.a.	n.a.	OTU256	1	19	0	0	0	0	0	0	0
Spirochaetes	Spirochaetes	Sphaerochaetales	Sphaerochaetaceae	Sphaerochaeta	OTU228	0	0	0	23	0	0	0	0	0
Spirochaetes	Spirochaetes	Sphaerochaetales	Sphaerochaetaceae	Sphaerochaeta	OTU244	5	3	6	16	0	0	0	0	0
Spirochaetes	Spirochaetes	Spirochaetales	Spirochaetaceae	Treponema	OTU255	0	10	0	1	0	0	0	0	0
Synergistetes	Synergistia	Synergistales	Aminiphilaceae	n.a.	OTU314	1	16	0	2	0	0	0	0	0
Synergistetes	Synergistia	Synergistales	Anaerobaculaceae	n.a.	OTU282	2	1	1	0	20	18	1	0	0
Synergistetes	Synergistia	Synergistales	Anaerobaculaceae	Anaerobaculum	OTU168	0	0	0	0	41	23	17	1	0
Synergistetes	Synergistia	Synergistales	Anaerobaculaceae	Anaerobaculum	OTU4065	0	0	0	0	2	8	2	3	0
Synergistetes	Synergistia	Synergistales	Anaerobaculaceae	Anaerobaculum	OTU300	0	0	0	0	18	21	6	6	0
Synergistetes	Synergistia	Synergistales	Anaerobaculaceae	Anaerobaculum	OTU538	0	0	0	0	0	0	0	0	0
Synergistetes	Synergistia	Synergistales	Anaerobaculaceae	Anaerobaculum	OTU410	0	0	0	0	19	23	10	5	0
Synergistetes	Synergistia	Synergistales	Anaerobaculaceae	Anaerobaculum	OTU374	0	0	0	0	6	2	2	0	0
Synergistetes	Synergistia	Synergistales	Anaerobaculaceae	Anaerobaculum	OTU555	0	0	0	0	19	8	7	2	0
Synergistetes	Synergistia	Synergistales	Anaerobaculaceae	Anaerobaculum	OTU1667	0	0	0	0	36	29	15	11	0
Synergistetes	Synergistia	Synergistales	Anaerobaculaceae	Anaerobaculum	OTU4004	0	0	0	0	4	6	3	3	0
Synergistetes	Synergistia	Synergistales	Anaerobaculaceae	Anaerobaculum	OTU3767	0	0	0	0	1	1	3	0	0
Synergistetes	Synergistia	Synergistales	Anaerobaculaceae	Anaerobaculum	OTU3492	0	0	0	0	4	2	1	1	0
Synergistetes	Synergistia	Synergistales	Anaerobaculaceae	Anaerobaculum	OTU132	0	0	0	0	52	12	27	6	0
Synergistetes	Synergistia	Synergistales	Anaerobaculaceae	Anaerobaculum	OTU188	0	0	0	0	11	2	7	0	0
Synergistetes	Synergistia	Synergistales	Anaerobaculaceae	Anaerobaculum	OTU25681	0	0	0	0	3	3	0	0	0
Synergistetes	Synergistia	Synergistales	Anaerobaculaceae	Anaerobaculum	OTU565	0	0	0	0	11	18	3	2	0
Synergistetes	Synergistia	Synergistales	Anaerobaculaceae	Anaerobaculum	OTU1177	0	0	0	0	9	10	1	4	0
Synergistetes	Synergistia	Synergistales	Anaerobaculaceae	Anaerobaculum	OTU1551	0	0	0	0	2	2	0	3	0
Synergistetes	Synergistia	Synergistales	Anaerobaculaceae	Anaerobaculum	OTU165595	0	0	0	0	0	23	0	0	0
Synergistetes	Synergistia	Synergistales	Anaerobaculaceae	Anaerobaculum	OTU5	29	1	12	1	1568	1666	537	498	3
Synergistetes	Synergistia	Synergistales	Anaerobaculaceae	Anaerobaculum	OTU1375	0	0	0	0	0	8	0	2	0
Synergistetes	Synergistia	Synergistales	Anaerobaculaceae	Anaerobaculum	OTU679	5	0	0	0	1	43	1	9	0
Synergistetes	Synergistia	Synergistales	Anaerobaculaceae	Anaerobaculum	OTU273	0	0	0	0	10	1	3	1	0
Synergistetes	Synergistia	Synergistales	Anaerobaculaceae	Anaerobaculum	OTU2645	0	0	0	0	1	3	0	3	0
Synergistetes	Synergistia	Synergistales	Anaerobaculaceae	Anaerobaculum	OTU908	0	0	0	0	9	9	4	3	0
Synergistetes	Synergistia	Synergistales	Anaerobaculaceae	Anaerobaculum	OTU508	0	0	0	0	35	11	2	9	0
Synergistetes	Synergistia	Synergistales	Anaerobaculaceae	Anaerobaculum	OTU52618	0	0	0	0	3	1	1	5	0
Synergistetes	Synergistia	Synergistales	Anaerobaculaceae	Anaerobaculum	OTU151408	0	0	0	0	0	3	0	1	0
Synergistetes	Synergistia	Synergistales	Dethiosulfovibrionaceae	Aminobacterium	OTU77	32	4	17	5	0	0	0	0	0
Synergistetes	Synergistia	Synergistales	Dethiosulfovibrionaceae	Aminobacterium	OTU63166	7	2	1	1	0	0	0	0	0
Synergistetes	Synergistia	Synergistales	Dethiosulfovibrionaceae	HA73	OTU103	17	22	15	19	0	0	0	1	1
Synergistetes	Synergistia	Synergistales	Dethiosulfovibrionaceae	HA73	OTU514	20	1	9	16	0	0	0	0	0
Synergistetes	Synergistia	Synergistales	Synergistaceae	vadinCA02	OTU79	33	9	31	76	0	0	0	8	113
Synergistetes	Synergistia	Synergistales	Synergistaceae	vadinCA02	OTU71767	5	0	8	9	0	0	0	0	1
Synergistetes	Synergistia	Synergistales	Synergistaceae	vadinCA02	OTU214	0	0	0	5	0	0	0	11	141
Synergistetes	Synergistia	Synergistales	Synergistaceae	vadinCA02	OTU386	1	1	4	5	0	0	1	16	220
TA06	n.a.	n.a.	n.a.	n.a.	OTU309	0	0	0	0	0	107	0	0	0
Tenericutes	Mollicutes	Acholeplasmatales	Acholeplasmataceae	Acholeplasma	OTU189	31	0	77	2	0	0	0	0	1
Tenericutes	Mollicutes	Acholeplasmatales	Acholeplasmataceae	Acholeplasma	OTU86	3	0	7	36	0	0	0	0	0
Tenericutes	RF3	ML615J-28	n.a.	n.a.	OTU235	28	3	10	20	0	0	0	0	0
Tenericutes	RF3	ML615J-28	n.a.	n.a.	OTU340	0	0	0	0	0	0	0	7	0
Tenericutes	RF3	ML615J-28	n.a.	n.a.	OTU184	4	0	18	7	0	77	0	0	0
Tenericutes	RF3	ML615J-28	n.a.	n.a.	OTU488	0	0	0	0	1	0	4	9	0
Thermotogae	Thermotogae	Thermotogales	Thermotogaceae	Fervidobacterium	OTU409	0	0	0	0	12	7	0	0	0
Thermotogae	Thermotogae	Thermotogales	Thermotogaceae	Kosmotoga	OTU584	2	2	2	8	0	0	0	0	0
Thermotogae	Thermotogae	Thermotogales	Thermotogaceae	S1	OTU164822	0	0	0	0	0	71	0	44	0
Thermotogae	Thermotogae	Thermotogales	Thermotogaceae	S1	OTU684	0	0	0	0	1	12	0	10	0
Thermotogae	Thermotogae	Thermotogales	Thermotogaceae	S1	OTU109224	0	0	0	0	2	11	1	13	0
Thermotogae	Thermotogae	Thermotogales	Thermotogaceae	S1	OTU814	0	0	0	0	2	7	0	15	0
Thermotogae	Thermotogae	Thermotogales	Thermotogaceae	S1	OTU3	33	4	9	6	2528	6807	121	2322	1
Thermotogae	Thermotogae	Thermotogales	Thermotogaceae	S1	OTU1940	0	0	0	0	17	25	0	41	0
Thermotogae	Thermotogae	Thermotogales	Thermotogaceae	S1	OTU142026	0	0	0	0	0	7	0	2	0
Thermotogae	Thermotogae	Thermotogales	Thermotogaceae	S1	OTU19354	0	0	0	0	1	1	0	0	0
Thermotogae	Thermotogae	Thermotogales	Thermotogaceae	S1	OTU28777	0	0	0	0	10	4	4	1	0
Thermotogae	Thermotogae	Thermotogales	Thermotogaceae	S1	OTU1908	0	0	0	0	12	31	0	9	0
Thermotogae	Thermotogae	Thermotogales	Thermotogaceae	S1	OTU1599	0	0	0	0	1	7	0	13	0
Thermotogae	Thermotogae	Thermotogales	Thermotogaceae	S1	OTU43822	0	0	0	0	0	0	0	0	0
Thermotogae	Thermotogae	Thermotogales	Thermotogaceae	S1	OTU22411	0	0	0	0	2	4	0	2	0
Thermotogae	Thermotogae	Thermotogales	Thermotogaceae	S1	OTU141910	0	0	0	0	0	27	0	31	0
Thermotogae	Thermotogae	Thermotogales	Thermotogaceae	S1	OTU11164	0	0	0	0	0	0	0	0	0
Thermotogae	Thermotogae	Thermotogales	Thermotogaceae	S1	OTU398	0	0	0	0	8	27	0	20	0
Thermotogae	Thermotogae	Thermotogales	Thermotogaceae	S1	OTU609	1	0	0	0	25	23	0	16	0
Thermotogae	Thermotogae	Thermotogales	Thermotogaceae	S1	OTU835	0	0	0	0	5	8	0	27	0
Thermotogae	Thermotogae	Thermotogales	Thermotogaceae	S1	OTU437	0	0	0	0	3	5	0	1	0
Thermotogae	Thermotogae	Thermotogales	Thermotogaceae	S1	OTU23764	0	0	0	0	0	0	0	0	0
Thermotogae	Thermotogae	Thermotogales	Thermotogaceae	S1	OTU44723	0	0	0	0	3	5	0	6	0
TM7	TM7-3	CW040	F16	n.a.	OTU245	0	0	9	2	2	0	16	2	158
TM7	TM7-3	CW040	F16	n.a.	OTU804	0	0	1	0	0	0	1	6	45
Verrucomicrobia	Verruco-5	LD1-PB3	n.a.	n.a.	OTU95	44	37	52	13	0	0	0	0	0
WPS-2	n.a.	n.a.	n.a.	n.a.	OTU166	21	11	20	10	0	0	0	0	0
WPS-2	n.a.	n.a.	n.a.	n.a.	OTU2458	7	2	0	0	1	0	0	0	0
WS6	SC72	WCHB1-15	n.a.	n.a.	OTU176	5	15	24	8	0	0	0	0	7
WWE1	[Cloacamonae]	[Cloacamonales]	[Cloacamonaceae]	CandidatusCloacamonas	OTU55	0	0	0	815	0	0	0	0	0
WWE1	[Cloacamonae]	[Cloacamonales]	[Cloacamonaceae]	W22	OTU207	0	1	0	0	0	0	0	0	0
WWE1	[Cloacamonae]	[Cloacamonales]	[Cloacamonaceae]	n.a.	OTU88	0	0	1	0	0	0	0	0	0
Unclassified	n.a.	n.a.	n.a.	n.a.	OTU310	0	0	0	0	30	36	0	0	0
Unclassified	n.a.	n.a.	n.a.	n.a.	OTU308	8	1	10	4	0	0	0	0	0
Unclassified	n.a.	n.a.	n.a.	n.a.	OTU1707	0	0	4	5	0	0	0	0	0
Unclassified	n.a.	n.a.	n.a.	n.a.	OTU313	0	0	0	0	0	0	0	0	0
Unclassified	n.a.	n.a.	n.a.	n.a.	OTU403	0	0	0	0	0	0	6	0	0
	n.a.	n.a.	n.a.	n.a.	OTU104	4	11	90	80	0	0	0	0	0
